# Supplementary material for: Quantitative and Discrete Evolutionary Changes in the Egg-Laying Behavior of Single Drosophila Females
Source: Front Behav Neurosci. 2019 May 29;13:118. doi: 10.3389/fnbeh.2019.00118 (PMC6549446; doi:10.3389/fnbeh.2019.00118)
Supplement: TABLE S1 — Start and end time of microbehaviors for 24 individual Drosophila females (eight D. melanogaster, eight D. biarmipes and eight D. suzukii). [file Table_1.XLSX]

## Sheet: suzukii female 1
Drosophila suzukii
Individual #1
Fly activity				Positioning				Protarsal contact				Meso/metatarsal contact				Abdomen drumming				Labellum contact				Feeding				Ovipositor contact				Egg pushing				Egg expulsion				Grooming				Abdominal convulsion				Discarded (due to focus)
Start	End	Duration		Start	End	Duration		Start	End	Duration		Start	End	Duration		Start	End	Duration		Start	End	Duration		Start	End	Duration		Start	End	Duration		Start	End	Duration		Start	End	Duration		Start	End	Duration		Start	End	Duration		Start	End
8925	9190	265		18280	18355	75		18280	22437	4157		18280	25632	7352		18985	18992	7		18415	18421	6		20337	20372	35		34818	37103	2285		34860	36100	2040		36100	36900	800		22440	22532	92		32077	32287	210		8925	9190
16875	37380	20505		18775	18800	25		22884	24329	1445		26092	37250	11158		19144	19156	12		18434	18437	3		20639	20678	39		47100	47124	24		91737	91819	82		106638	107248	610		22534	22556	22		39765	40040	275		16875	18280
38235	45365	7130		18875	18910	35		24592	24601	9		45135	45235	100		19177	19185	8		18449	18454	5		20806	20861	55		47127	47148	21		97853	97954	101						22577	22629	52		40985	41215	230		24361	24427
46000	47340	1340		18930	18950	20		24634	24717	83		46845	47263	418		19375	19395	20		18459	18463	4		20919	20954	35		82680	82870	190		105947	106638	1301						22641	22672	31		42925	43915	990		25088	25114
50010	54710	4700		19005	19040	35		24769	24773	4		50765	54627	3862		22754	22834	80		18498	18502	4		21284	21340	56		83090	83720	630										22680	22721	41		44025	44365	340		25632	26092
64560	67405	2845		19055	19070	15		26342	29553	3211		82610	85418	2808		24179	24258	79		18508	18521	13		21404	21478	74		85188	85215	27										24135	24164	29		44675	44900	225		38235	38785
71970	94985	23015		19285	19370	85		29563	29625	62		85423	85455	32		24602	24674	72		18532	18543	11		21703	21757	54		85226	85238	12										24348	24368	20		51685	53520	1835		50010	50765
95350	97005	1655		19495	19615	120		29630	30031	401		85491	93953	8462		25023	25030	7		18553	18569	16		23494	23736	242		91056	91081	25										24481	24579	98		72340	75550	3210		64560	67405
97125	98710	1585		19640	19660	20		30038	33610	3572		94340	94849	509		25387	25407	20		18578	18593	15		30345	30427	82		91087	91097	10										24716	24754	38		77780	78270	490		71970	72240
99085	99935	850		19720	19745	25		33930	33935	5		95923	95967	44		26173	26190	17		18600	18614	14		32388	32450	62		91108	91330	222										24779	24895	116		80770	80921	151		94070	94300
102105	102650	545		19775	19830	55		33948	33955	7		96188	96526	338		26455	26482	27		18621	18641	20		32605	32712	107		91380	91403	23										24901	24981	80		88003	88313	310		99085	99245
104335	108680	4345		19915	19925	10		34073	34098	25		96529	96807	278		26564	26590	26		18653	18668	15		52597	52668	71		91413	91442	29										24990	25015	25						99775	99935
112160	113440	1280		20025	20075	50		34128	34606	478		97665	98530	865		27368	27383	15		18712	18726	14		53050	53114	64		91622	91827	205										25039	25073	34						102105	102650
117225	117600	375		20095	20180	85		38785	45121	6336		99715	99780	65		27389	27397	8		18738	18755	17						91888	91945	57										25123	25135	12						104335	105335
				22425	22435	10		45124	45148	24		105845	107562	1717		28217	28257	40		18820	18833	13						97340	97982	642										25164	25227	63						112160	113440
				23100	23225	125		46270	46314	44						28377	28423	46		18845	18869	24						99340	99705	365										27429	27447	18						117225	117600
				24105	24135	30		46320	46331	11						28936	28959	23		19064	19082	18						105815	107335	1520										33606	33633	27
				24430	24470	40		46501	46631	130						29298	29313	15		19092	19111	19																		33650	33792	142
				25445	25490	45		46637	47028	391						29496	29511	15		19122	19139	17																		33796	33919	123
				25550	25632	82		47049	47123	74						34067	34078	11		19660	19664	4																		33955	34066	111
				26092	26172	80		50805	51107	302						46201	46225	24		19676	19680	4																		34097	34126	29
				26207	26252	45		51173	51196	23						50897	50927	30		19689	19698	9																		37272	37282	10
				26337	26352	15		51202	52426	1224						50930	50939	9		19706	19716	10																		47149	47188	39
				26537	26562	25		52472	52481	9						84082	84093	11		19793	19800	7																		83862	83976	114
				26622	26657	35		52492	53579	1087						84094	84102	8		19812	19816	4																		85621	85847	226
				26752	26822	70		53583	53592	9						84127	84147	20		19823	19830	7																		86785	86801	16
				26882	26952	70		53748	53847	99						84478	84543	65		19840	19850	10																		86895	86963	68
				27317	27342	25		53854	54063	209						85595	85610	15		19859	19866	7																		87032	87099	67
				27417	27422	5		54069	54286	217						86352	86363	11		19873	19882	9																		88973	89109	136
				27452	27487	35		54291	54358	67						87379	87430	51		19888	19895	7																		89147	89272	125
				27707	27712	5		54364	54497	133						87431	87451	20		19901	19907	6																		89298	89501	203
				27752	27817	65		54504	54506	2						87478	87518	40		19912	19931	19																		89538	89692	154
				27932	28212	280		73920	73921	1						90633	90653	20		19939	19946	7																		89748	89929	181
				28297	28392	95		73923	73940	17						90740	90824	84		19952	19966	14																		89974	90192	218
				28812	28922	110		73942	73980	38						92035	92120	85		19981	20017	36																		90261	90351	90
				29217	29297	80		73984	78942	4958						93651	93684	33		20196	20208	12																		93205	93218	13
				29307	29372	65		78952	84913	5961						93824	93854	30		20219	20229	10																		93237	93255	18
				29412	29497	85		84919	85213	294						94384	94409	25		20245	20294	49																		93263	93278	15
				29512	29627	115		85223	85278	55						95430	95475	45		20306	20324	18																		93722	93802	80
				33117	33202	85		85343	85365	22						95589	95601	12		20337	20373	36																		94793	94806	13
				33257	33427	170		85372	86505	1133						96069	96151	82		20406	20420	14
				33437	33582	145		86517	86518	1						96215	96287	72		20441	20458	17
				34117	34262	145		86523	86571	48						96393	96435	42		20480	20487	7
				34292	34312	20		86576	86584	8						96442	96452	10		20509	20522	13
				34327	34352	25		86587	86790	203						96467	96495	28		20539	20558	19
				34442	34842	400		86808	86901	93						96530	96570	40		20582	20589	7
				37190	37380	190		86972	87032	60						98543	98576	33		20605	20622	17
				45095	45365	270		87112	87342	230						98602	98624	22		20639	20678	39
				46000	46205	205		87364	90538	3174										20695	20708	13
				46255	46310	55		90545	90733	188										20730	20747	17
				46615	46680	65		90737	90928	191										20769	20792	23
				46800	46855	55		90930	90966	36										20806	20861	55
				46895	47185	290		90970	91360	390										20876	20903	27
				47195	47340	145		91503	91530	27										20919	20954	35
				50765	50805	40		91539	92267	728										20966	20989	23
				50825	50865	40		92272	92657	385										21000	21033	33
				51080	51115	35		92663	92676	13										21056	21084	28
				53910	54180	270		92685	92701	16										21098	21118	20
				54260	54475	215		92705	92806	101										21152	21167	15
				54500	54710	210		92816	93197	381										21181	21197	16
				72240	72300	60		93334	93626	292										21216	21240	24
				72320	72335	15		93630	93707	77										21253	21272	19
				72355	72370	15		94106	94658	552										21284	21340	56
				73280	73325	45		94669	94691	22										21368	21386	18
				73360	73420	60		95565	96190	625										21404	21478	74
				73525	73560	35		96197	96705	508										21492	21512	20
				73730	73850	120		97332	97332	0										21528	21545	17
				73915	73950	35		97380	98131	751										21560	21580	20
				78900	79020	120		98136	98143	7										21594	21615	21
				79675	79705	30		98147	98162	15										21632	21646	14
				82035	82070	35		98167	98198	31										21664	21689	25
				82220	82350	130		98202	98421	219										21703	21757	54
				82415	82430	15		98430	98431	1										21771	21797	26
				82440	82515	75		99546	99561	15										21811	21840	29
				82535	82550	15		99652	99655	3										21862	21883	21
				82580	82615	35		99660	99734	74										21899	21929	30
				82625	82805	180		105335	107900	2565										21949	21971	22
				83715	83780	65		107915	108450	535										21989	22013	24
				83795	83820	25														22030	22057	27
				83830	83865	35														22123	22138	15
				84000	84035	35														22149	22170	21
				84055	84485	430														22186	22206	20
				84540	84550	10														22219	22237	18
				84610	84645	35														22252	22275	23
				84740	85005	265														22357	22364	7
				85165	85310	145														22376	22379	3
				85360	85590	230														22386	22405	19
				85605	85635	30														22949	22957	8
				85875	85945	70														22969	22989	20
				86235	86310	75														23001	23019	18
				86500	86540	40														23029	23051	22
				86545	86710	165														23060	23080	20
				86765	86830	65														23091	23118	27
				86880	86895	15														23127	23160	33
				86975	86990	15														23169	23189	20
				86995	87015	20														23209	23228	19
				87280	87375	95														23249	23291	42
				87470	87480	10														23300	23325	25
				90370	90475	105														23346	23366	20
				90495	90630	135														23402	23431	29
				90650	90705	55														23445	23467	22
				90805	90820	15														23494	23736	242
				90905	91130	225														23761	23784	23
				91250	91350	100														23797	23841	44
				91360	91570	210														23858	23882	24
				91610	91715	105														23893	23927	34
				91715	91735	20														23938	23968	30
				91825	92035	210														23989	24014	25
				92150	92220	70														24030	24058	28
				92595	92850	255														24076	24099	23
				93175	93235	60														25469	25473	4
				93330	93500	170														25476	25481	5
				93570	93650	80														25488	25494	6
				93810	93825	15														25498	25502	4
				93855	94070	215														25512	25519	7
				94300	94385	85														25535	25542	7
				94610	94790	180														25572	25586	14
				94810	94985	175														26247	26254	7
				95350	95430	80														26263	26276	13
				95480	95590	110														26297	26308	11
				95610	95635	25														26319	26337	18
				95850	95995	145														26344	26371	27
				96180	96215	35														26389	26397	8
				96380	96395	15														26406	26425	19
				96510	96535	25														26436	26452	16
				96605	96740	135														26489	26509	20
				96755	97005	250														26517	26531	14
				97125	97205	80														26610	26620	10
				97245	97255	10														26647	26654	7
				97275	97370	95														26660	26697	37
				97375	97420	45														26715	26746	31
				97505	97555	50														26763	26767	4
				97605	97710	105														26775	26795	20
				97730	97800	70														26807	26840	33
				97815	97845	30														26857	26878	21
				97965	98145	180														26911	26921	10
				98180	98215	35														26945	26965	20
				98240	98270	30														26975	26995	20
				98370	98430	60														27010	27031	21
				98450	98540	90														27043	27058	15
				98625	98710	85														27071	27091	20
				99245	99275	30														27102	27125	23
				99295	99435	140														27139	27160	21
				99445	99490	45														27174	27197	23
				99505	99555	50														27213	27240	27
				99630	99775	145														27260	27279	19
				105375	105395	20														27350	27351	1
				105450	105490	40														27515	27533	18
				105610	105905	295														27545	27551	6
				107425	107580	155														27561	27582	21
				107900	107925	25														27598	27631	33
				108210	108235	25														27640	27660	20
				108425	108680	255														27675	27703	28
																				27720	27750	30
																				27822	27844	22
																				27859	27878	19
																				27892	27910	18
																				28167	28174	7
																				28315	28320	5
																				28522	28530	8
																				28538	28592	54
																				28605	28651	46
																				28664	28685	21
																				28705	28719	14
																				28752	28774	22
																				28907	28912	5
																				28919	28926	7
																				28972	28994	22
																				29010	29027	17
																				29043	29067	24
																				29080	29102	22
																				29112	29139	27
																				29152	29178	26
																				29353	29361	8
																				29367	29389	22
																				29622	29648	26
																				29659	29683	24
																				29697	29716	19
																				29726	29750	24
																				29763	29776	13
																				29792	29805	13
																				29816	29835	19
																				29846	29866	20
																				29873	29898	25
																				29912	29935	23
																				29943	29960	17
																				29971	29986	15
																				29993	30013	20
																				30021	30062	41
																				30070	30097	27
																				30105	30120	15
																				30131	30164	33
																				30174	30193	19
																				30200	30223	23
																				30233	30252	19
																				30262	30285	23
																				30292	30334	42
																				30345	30394	49
																				30404	30427	23
																				30435	30459	24
																				30502	30528	26
																				30539	30566	27
																				30580	30602	22
																				30614	30640	26
																				30652	30675	23
																				30684	30706	22
																				30734	30757	23
																				30768	30789	21
																				30803	30824	21
																				30835	30859	24
																				30870	30896	26
																				30909	30955	46
																				30965	30990	25
																				31003	31033	30
																				31047	31070	23
																				31081	31108	27
																				31119	31144	25
																				31154	31180	26
																				31186	31209	23
																				31219	31237	18
																				31244	31267	23
																				31281	31300	19
																				31310	31332	22
																				31471	31488	17
																				31501	31510	9
																				31521	31534	13
																				31550	31560	10
																				31577	31589	12
																				31604	31619	15
																				31630	31649	19
																				31658	31678	20
																				31688	31705	17
																				31715	31729	14
																				31736	31755	19
																				31766	31784	18
																				31798	31817	19
																				31825	31840	15
																				31851	31868	17
																				31879	31894	15
																				31902	31915	13
																				31926	31942	16
																				31951	31967	16
																				31977	31993	16
																				32005	32023	18
																				32034	32048	14
																				32059	32082	23
																				32091	32108	17
																				32118	32138	20
																				32146	32192	46
																				32204	32222	18
																				32231	32243	12
																				32257	32268	11
																				32282	32301	19
																				32313	32327	14
																				32338	32359	21
																				32366	32381	15
																				32388	32450	62
																				32459	32475	16
																				32484	32501	17
																				32514	32527	13
																				32541	32565	24
																				32573	32597	24
																				32605	32712	107
																				32727	32754	27
																				32768	32796	28
																				32806	32831	25
																				32840	32866	26
																				32873	32898	25
																				32908	32938	30
																				32947	32971	24
																				32984	33005	21
																				33017	33042	25
																				33052	33073	21
																				33085	33109	24
																				34211	34215	4
																				34227	34230	3
																				34247	34261	14
																				34266	34272	6
																				34279	34290	11
																				34307	34322	15
																				34351	34368	17
																				34376	34386	10
																				34393	34415	22
																				46322	46331	9
																				46341	46353	12
																				46359	46378	19
																				46386	46410	24
																				46416	46433	17
																				46446	46487	41
																				46510	46532	22
																				46543	46567	24
																				46577	46602	25
																				46681	46702	21
																				46714	46734	20
																				46741	46761	20
																				46769	46794	25
																				46802	46803	1
																				46840	46848	8
																				46857	46874	17
																				46882	46898	16
																				46906	46918	12
																				46950	46955	5
																				46961	46969	8
																				50800	50822	22
																				51112	51141	29
																				51154	51163	9
																				51171	51191	20
																				51233	51247	14
																				51269	51296	27
																				51307	51331	24
																				51341	51364	23
																				51374	51399	25
																				51408	51430	22
																				51439	51459	20
																				51468	51488	20
																				51498	51504	6
																				51510	51523	13
																				51529	51544	15
																				51552	51579	27
																				51589	51611	22
																				51621	51645	24
																				51655	51677	22
																				51688	51699	11
																				51706	51731	25
																				51742	51760	18
																				51772	51780	8
																				51788	51817	29
																				51827	51854	27
																				51864	51889	25
																				51901	51923	22
																				51935	51956	21
																				51967	51990	23
																				52002	52011	9
																				52021	52047	26
																				52058	52082	24
																				52094	52116	22
																				52128	52153	25
																				52165	52187	22
																				52198	52206	8
																				52214	52225	11
																				52232	52244	12
																				52253	52277	24
																				52290	52297	7
																				52304	52321	17
																				52348	52380	32
																				52390	52407	17
																				52418	52430	12
																				52438	52454	16
																				52460	52471	11
																				52477	52491	14
																				52503	52514	11
																				52526	52541	15
																				52561	52571	10
																				52597	52668	71
																				52703	52722	19
																				52747	52767	20
																				52902	52916	14
																				52953	52964	11
																				53022	53036	14
																				53050	53114	64
																				53152	53159	7
																				53188	53210	22
																				53224	53241	17
																				53265	53285	20
																				53303	53326	23
																				53344	53365	21
																				53379	53398	19
																				53410	53419	9
																				53432	53453	21
																				53496	53514	18
																				53525	53539	14
																				53546	53559	13
																				53567	53578	11
																				53590	53616	26
																				53626	53649	23
																				53660	53676	16
																				53682	53710	28
																				53719	53729	10
																				53737	53772	35
																				53783	53815	32
																				53821	53838	17
																				53851	53864	13
																				53870	53892	22
																				53900	53922	22
																				53929	53947	18
																				53953	53967	14
																				53974	53992	18
																				54000	54017	17
																				54025	54044	19
																				54050	54068	18
																				54075	54098	23
																				54105	54122	17
																				54129	54149	20
																				54155	54170	15
																				54177	54196	19
																				54204	54216	12
																				54225	54240	15
																				54250	54263	13
																				54280	54298	18
																				54306	54327	21
																				54334	54353	19
																				54361	54379	18
																				54400	54429	29
																				54438	54455	17
																				54468	54481	13
																				79098	79118	20
																				79141	79154	13
																				79191	79213	22
																				79220	79243	23
																				79255	79272	17
																				79337	79359	22
																				79363	79396	33
																				79404	79434	30
																				79445	79470	25
																				79479	79500	21
																				79508	79531	23
																				79543	79570	27
																				79578	79601	23
																				79611	79637	26
																				79645	79665	20
																				79680	79687	7
																				79696	79710	14
																				79718	79745	27
																				79753	79780	27
																				79788	79814	26
																				79821	79837	16
																				79845	79867	22
																				79874	79907	33
																				79916	79967	51
																				79990	80014	24
																				80020	80041	21
																				80048	80070	22
																				80082	80101	19
																				80109	80131	22
																				80144	80170	26
																				80201	80233	32
																				80240	80266	26
																				80275	80298	23
																				80303	80326	23
																				80334	80356	22
																				80362	80386	24
																				80394	80420	26
																				80428	80434	6
																				82095	82175	80
																				82195	82210	15
																				82225	82240	15
																				82260	82275	15
																				82310	82335	25
																				82345	82360	15
																				82375	82390	15
																				82405	82415	10
																				82430	82450	20
																				82460	82465	5
																				82489	82495	6
																				82504	82530	26
																				82538	82561	23
																				82572	82578	6
																				84614	84616	2
																				84622	84627	5
																				84639	84667	28
																				84682	84701	19
																				84717	84735	18
																				85913	85927	14
																				85936	85951	15
																				85961	85982	21
																				85991	86011	20
																				86018	86035	17
																				86043	86059	16
																				86067	86085	18
																				86094	86113	19
																				86120	86139	19
																				86146	86167	21
																				86183	86202	19
																				86209	86225	16
																				86380	86404	24
																				86413	86430	17
																				86437	86456	19
																				86463	86487	24
																				87177	87197	20
																				87212	87221	9
																				87233	87249	16
																				91573	91584	11
																				91595	91602	7
																				92191	92203	12
																				92223	92250	27
																				92255	92300	45
																				92308	92330	22
																				92337	92360	23
																				92367	92386	19
																				92395	92410	15
																				92420	92437	17
																				92448	92470	22
																				92479	92526	47
																				92540	92569	29
																				92579	92597	18
																				92899	92918	19
																				92923	92940	17
																				92948	92964	16
																				92972	92987	15
																				92994	93012	18
																				93022	93037	15
																				93048	93063	15
																				93069	93083	14
																				93094	93116	22
																				93123	93144	21
																				93155	93174	19
																				94441	94449	8
																				94460	94493	33
																				94507	94536	29
																				94544	94579	35
																				94584	94610	26
																				95635	95650	15
																				95659	95672	13
																				95678	95696	18
																				95704	95724	20
																				95730	95750	20
																				95760	95783	23
																				95792	95808	16
																				95822	95849	27
																				95875	95878	3
																				95882	95894	12
																				95947	95957	10
																				96018	96038	20
																				96064	96076	12
																				97414	97417	3
																				97422	97437	15
																				97443	97459	16
																				97468	97482	14
																				97490	97502	12
																				97573	97590	17
																				98202	98217	15
																				98237	98248	11
																				98258	98282	24
																				98293	98309	16
																				98320	98334	14
																				98342	98363	21
																				99499	99501	2
																				99504	99510	6
																				99516	99527	11
																				99601	99628	27
																				99683	99685	2
																				99690	99694	4
																				105426	105461	35
																				105496	105511	15
																				105526	105551	25
																				105566	105570	4
																				105578	105585	7
																				105618	105626	8
																				107554	107605	51
																				107614	107636	22
																				107642	107658	16
																				107667	107687	20
																				107698	107716	18
																				107723	107749	26
																				107758	107772	14
																				107783	107800	17
																				107813	107831	18
																				107854	107873	19
																				107909	107934	25
																				107941	107959	18
																				107971	107985	14
																				107994	108013	19
																				108023	108037	14
																				108046	108072	26
																				108079	108096	17
																				108103	108123	20
																				108131	108147	16
																				108155	108175	20
																				108180	108198	18
																				108225	108255	30
																				108266	108277	11
																				108289	108302	13
																				108313	108336	23
																				108347	108368	21
																				108373	108392	19
																				108399	108420	21
[truncated: 1 more columns]

## Sheet: suzukii female 2
Drosophila suzukii
Individual #2
Fly activity				Positioning				Protarsal contact				Meso/metatarsal contact				Abdomen drumming				Labellum contact				Feeding				Ovipositor contact				Egg pushing				Egg expulsion				Grooming				Abdominal convulsion				Discarded (due to focus)
Start	End	Duration		Start	End	Duration		Start	End	Duration		Start	End	Duration		Start	End	Duration		Start	End	Duration		Start	End	Duration		Start	End	Duration		Start	End	Duration		Start	End	Duration		Start	End	Duration		Start	End	Duration		Start	End
21545	21685	140		21915	21920	5		26078	26099	21		29260	29818	558		22050	22085	35		26155	26157	2		69627	69883	256		48170	48176	6		76900	78246	1346		80695	81215	520		25138	25145	7		83967	84110	143		21545	21685
21915	31345	9430		21971	22046	75		26129	26142	13		29824	30310	486		22110	22123	13		26161	26167	6		69908	69958	50		48199	48206	7		78436	81189	2753						32203	32229	26		85065	93202	8137		34581	35040
31470	33400	1930		22081	22111	30		26148	26158	10		30316	30513	197		25582	25590	8		26169	26232	63		69969	70081	112		48264	48363	99										32249	32378	129		96282	96882	600		37045	37505
33550	35040	1490		22141	22186	45		26164	28879	2715		30527	31093	566		29471	29483	12		26237	26260	23		70091	70156	65		48374	48488	114										33690	33727	37						37595	38027
37045	37505	460		22216	22241	25		28884	29052	168		31956	32163	207		29570	29589	19		26267	26268	1		70185	70199	14		48575	48640	65										33985	34408	423						47250	47494
37595	38350	755		25186	25341	155		29280	29296	16		32170	32240	70		30798	30823	25		26288	26341	53						65104	65212	108										41453	41478	25						54625	54945
38970	40140	1170		25396	25441	45		29302	29326	24		32244	33264	1020		30993	31011	18		26348	26353	5						65219	65278	59										41453	41494	41						64535	65101
40170	41970	1800		25521	26171	650		29333	29391	58		33925	34469	544		31230	31239	9		26370	26404	34						65289	65372	83										41481	41522	41						66265	66725
47250	51080	3830		28841	28891	50		29398	29402	4		34478	34581	103		31309	31326	17		26411	26477	66						65491	65506	15										41556	41568	12						67021	67253
51215	54945	3730		29001	29076	75		29407	29421	14		38027	38279	252		33205	33213	8		26488	26542	54						65513	65515	2										41556	41599	43						67257	67280
64535	66725	2190		29106	29156	50		29426	29438	12		40309	40661	352		33247	33257	10		26549	26741	192						65534	65619	85										48567	48648	81						72256	73615
66740	68030	1290		29236	29331	95		29442	29446	4		40309	40661	352		33314	33322	8		26749	26885	136						65628	65636	8										48704	48792	88						73760	73970
68720	73615	4895		29361	29471	110		29452	29537	85		40666	40793	127		33348	33360	12		26903	27263	360						65685	65867	182										48832	48930	98						74190	74561
73760	73970	210		29546	29571	25		29545	29658	113		40666	40793	127		38319	38327	8		27272	27362	90						65937	65980	43										51259	51359	100						107700	108175
74190	82935	8745		29646	29686	40		29663	29889	226		40798	41167	369		40088	40095	7		27522	27561	39						70243	70248	5										66063	66088	25						109125	110525
83505	106295	22790		29761	29986	225		29897	29907	10		40798	41167	369		47730	47739	9		27571	27634	63						70375	70388	13										66191	66229	38						118672	119055
107590	108175	585		30016	30046	30		29961	30037	76		41173	41547	374		47795	47837	42		27821	27856	35						70393	70549	156										71868	71903	35
109125	112470	3345		30116	30216	100		30043	30762	719		41173	41547	374		48991	49005	14		27862	27915	53						74600	74700	100										103608	103742	134
113000	114485	1485		30306	30796	490		31609	31666	57		48071	48467	396		49050	49068	18		27924	27931	7						74724	74827	103										103759	104404	645
115370	116665	1295		30921	30991	70		31670	31822	152		48473	48693	220		50118	50128	10		27937	27942	5						74834	74871	37										104440	104840	400
117900	118015	115		31011	31236	225		31827	31888	61		48698	48964	266		50256	50272	16		27948	27975	27						74892	75277	385										118121	118441	320
118040	119055	1015		31266	31345	79		31897	31963	66		49142	49836	694		52873	52899	26		27982	28062	80						76283	76323	40										118121	118466	345
				31470	31650	180		31970	31977	7		49861	49887	26		53235	53261	26		28084	28198	114						76657	78300	1643
				31880	32250	370		31982	32100	118		50180	50868	688		53300	53318	18		28231	28389	158						78318	81264	2946
				32370	32665	295		32106	32191	85		50871	50989	118		53376	53396	20		28413	28517	104						81605	81639	34
				32770	33200	430		32199	32210	11		53073	53200	127		53432	53439	7		28580	28654	74						81658	81688	30
				33215	33245	30		32222	32281	59		53205	53617	412		53523	53546	23		28689	28699	10						81775	81796	21
				33260	33345	85		32316	32331	15		53622	53636	14		53681	53697	16		28707	28710	3						81843	81858	15
				33365	33400	35		32345	32432	87		53639	54081	442		54084	54101	17		28721	28723	2						81869	81876	7
				33550	34010	460		32439	32583	144		65514	66265	751		54393	54417	24		28726	28739	13						81918	81972	54
				34405	34581	176		32594	32618	24		67077	67187	110		67351	67364	13		28744	28752	8						81977	81982	5
				38027	38187	160		32625	32790	165		67212	67281	69		67961	67980	19		28756	28763	7						82212	82287	75
				38227	38317	90		32800	32811	11		67285	67896	611		68877	68892	15		28769	28793	24						82405	82425	20
				38327	38350	23		32822	32838	16		70560	71818	1258		70694	70707	13		28801	28841	40						82435	82475	40
				38970	38980	10		33710	33750	40		71833	71853	20		70790	70808	18		28868	28875	7						82605	82695	90
				39045	39060	15		33775	33815	40		71858	72042	184		70890	70912	22		28884	28941	57						82714	82723	9
				39110	39440	330		33825	33900	75		72044	72086	42		71354	71413	59		28989	29022	33						82740	82767	27
				39470	39550	80		33910	33925	15		72094	72256	162		71953	71974	21		29444	29481	37						84275	84312	37
				39665	39750	85		33935	34000	65		75284	75375	91		75641	75669	28		29502	29509	7						84370	84395	25
				39935	40085	150		34415	34435	20		75383	75744	361		75995	76007	12		29523	29531	8						84445	84500	55
				40095	40140	45		34450	34485	35		75831	75862	31		82834	82867	33		29538	29554	16						84545	84570	25
				40170	40230	60		34495	34550	55		75865	75917	52		83784	83807	23		29561	29565	4						84685	84696	11
				40255	40395	140		38027	38057	30		75921	75990	69		83939	83957	18		29628	29645	17						84910	84925	15
				40565	40905	340		40359	40376	17		75995	76086	91		84947	84972	25		29664	29690	26						115880	115940	60
				41045	41555	510		40359	40376	17		76091	82032	5941		101925	101956	31		29702	29736	34
				41590	41635	45		40382	40390	8		82037	82060	23		102343	102358	15		29755	29757	2
				41720	41740	20		40382	40390	8		82280	82345	65		102449	102467	18		29767	29777	10
				41820	41835	15		40393	40411	18		82363	82775	412		103191	103228	37		29788	29812	24
				41955	41970	15		40393	40411	18		84570	84669	99		103385	103425	40		29834	29854	20
				47494	47529	35		40419	40588	169		84676	105681	21005		103532	103554	22		29879	29888	9
				47539	47554	15		40419	40588	169		111571	111574	3		104877	104889	12		29966	29975	9
				47684	47789	105		40595	40612	17		111577	112347	770		104965	104986	21		30019	30033	14
				47924	48034	110		40596	40613	17		112351	112373	22		105071	105085	14		30040	30112	72
				48064	48289	225		40616	40633	17		112377	112429	52		105165	105186	21		30122	30146	24
				48374	48384	10		40616	40633	17		113720	113743	23		105288	105313	25		30193	30201	8
				48409	48524	115		40637	40671	34		113758	114154	396		105609	105625	16		30208	30220	12
				48534	48599	65		40637	40671	34		114162	114364	202		105647	105664	17		30227	30280	53
				48639	48719	80		40676	41230	554		115685	116380	695		105728	105743	15		30292	30315	23
				48794	48834	40		40677	41305	628		116384	116604	220		105871	105889	18		30450	30456	6
				48929	48989	60		41234	41305	71		118672	119055	383		105972	105988	16		30707	30709	2
				49039	49049	10		41312	41367	55						106065	106085	20		30731	30751	20
				49084	49154	70		41313	41367	54						106248	106263	15		30761	30789	28
				49669	49689	20		47494	48175	681						106305	106322	17		30945	30951	6
				49829	49959	130		48180	48251	71						107669	107693	24		30973	30984	11
				50024	50094	70		48257	48542	285						111600	111615	15		31601	31602	1
				50164	50254	90		48549	48565	16						112286	112315	29		31614	31618	4
				50289	50504	215		48629	48651	22						113758	113778	20		31634	31648	14
				50714	51004	290		49872	49882	10						113999	114023	24		31653	31677	24
				51019	51080	61		49887	49910	23						114263	114287	24		31709	31731	22
				51215	51255	40		49913	50076	163						114368	114394	26		31737	31791	54
				51290	51325	35		50082	50182	100						115941	115971	30		31815	31825	10
				51405	51425	20		50188	50320	132						116135	116173	38		31835	31860	25
				52065	52080	15		50325	50344	19						116232	116265	33		31867	31883	16
				52260	52275	15		50349	50789	440						116384	116405	21		31889	31898	9
				52590	52615	25		52664	52667	3						118570	118586	16		31907	31936	29
				52720	52750	30		52682	52745	63										31945	31948	3
				52790	52870	80		52824	52944	120										31956	31959	3
				52910	53235	325		52950	52988	38										31971	31975	4
				53280	53300	20		52995	53007	12										32049	32077	28
				53365	53375	10		53014	53036	22										32654	32693	39
				53490	53520	30		53043	53108	65										32744	32773	29
				53570	53680	110		53112	53206	94										33725	33745	20
				53730	53815	85		53215	53221	6										33749	33781	32
				54045	54085	40		65101	65671	570										33788	33811	23
				54205	54390	185		65691	66061	370										33820	33825	5
				54430	54625	195		66091	66111	20										33832	33833	1
				65221	65296	75		66141	66191	50										33840	33841	1
				65346	65346	0		66790	66800	10										33851	33853	2
				65401	65641	240		66803	66812	9										33867	33872	5
				65891	66265	374		66818	67067	249										33879	33882	3
				66740	66825	85		67081	67091	10										33891	33893	2
				66855	67035	180		67128	67149	21										38130	38153	23
				67075	67350	275		67155	67174	19										38165	38194	29
				67380	67595	215		67184	67209	25										40386	40396	10
				67740	67960	220		67216	67232	16										40400	40402	2
				68005	68030	25		67240	67256	16										40417	40423	6
				68720	68765	45		67261	67286	25										40427	40441	14
				68805	68875	70		67294	67305	11										40447	40464	17
				68930	69005	75		67309	67329	20										40471	40480	9
				69485	69575	90		67334	67402	68										40490	40495	5
				70145	70695	550		67408	67417	9										40529	40544	15
				70740	70790	50		67421	67456	35										40575	40579	4
				70877	70890	13		67463	67488	25										40594	40599	5
				71335	71350	15		67496	67527	31										40603	40613	10
				71550	71950	400		67534	67541	7										40644	40649	5
				71990	72256	266		67546	67770	224										40667	40672	5
				74651	74601	-50		68852	68866	14										40690	40713	23
				74791	74866	75		68873	68879	6										40801	40826	25
				74881	74906	25		68887	68980	93										40838	40850	12
				74916	74946	30		68986	68994	8										40857	40867	10
				74971	74976	5		68999	69013	14										40873	40902	29
				75036	75056	20		69018	69038	20										40913	40920	7
				75136	75161	25		69044	69495	451										40928	40945	17
				75171	75361	190		69503	71556	2053										41034	41043	9
				75501	75641	140		71884	71902	18										41052	41076	24
				75676	75956	280		71905	71926	21										41086	41089	3
				75976	75996	20		71931	71991	60										41100	41152	52
				76051	76331	280		71999	72005	6										41250	41273	23
				76376	76436	60		72014	72067	53										47494	47502	8
				76551	76871	320		72077	72106	29										47508	47536	28
				78286	78446	160		72111	72144	33										47559	47585	26
				81251	81481	230		72166	72167	1										47605	47624	19
				81536	82186	650		72169	72173	4										47634	47675	41
				82211	82486	275		72178	72234	56										47698	47727	29
				82531	82836	305		72242	72256	14										47735	47740	5
				82896	82935	39		74561	75286	725										47745	47776	31
				83505	83690	185		75293	75299	6										47784	47796	12
				83725	83770	45		75307	75556	249										47991	48009	18
				83785	83885	100		75564	75598	34										48016	48064	48
				83940	84215	275		75811	75845	34										48071	48094	23
				84220	84740	520		75928	75970	42										48107	48118	11
				84790	84945	155		75976	76070	94										48126	48133	7
				105040	105070	30		76075	76152	77										48148	48160	12
				105105	105170	65		76163	76685	522										49922	49928	6
				105210	105290	80		76698	81304	4606										49933	49961	28
				105325	105370	45		81318	81799	481										50034	50035	1
				105435	105610	175		82131	82148	17										50040	50059	19
				105620	105645	25		82154	82163	9										50069	50111	42
				105675	105730	55		82169	82239	70										50180	50187	7
				105795	105870	75		82244	82269	25										50392	50395	3
				105940	105970	30		82274	82328	54										50423	50427	4
				105995	106060	65		82334	82648	314										50431	50434	3
				106100	106295	195		83645	83687	42										50442	50446	4
				107590	107670	80		83695	83918	223										50451	50458	7
				110525	110615	90		83926	83937	11										50463	50478	15
				110715	110820	105		83942	84215	273										50483	50507	24
				110850	110870	20		84225	105227	21002										50511	50539	28
				110910	110925	15		105239	105243	4										50546	50561	15
				110960	111155	195		111073	112038	965										50569	50626	57
				111540	111600	60		112060	112167	107										50633	50639	6
				111885	112285	400		113169	113170	1										50645	50672	27
				112335	112470	135		113189	113199	10										50678	50717	39
				113000	113015	15		113203	113222	19										50725	50737	12
				113055	113350	295		113224	113232	8										50768	50770	2
				113650	113755	105		113254	113268	14										50780	50783	3
				113985	114000	15		113272	113275	3										50789	50794	5
				114130	114265	135		113281	113304	23										52922	52934	12
				114300	114365	65		113310	113324	14										52939	52945	6
				114410	114485	75		113337	113665	328										52950	52952	2
				115370	115485	115		113672	113729	57										52956	52964	8
				115525	115940	415		113740	114139	399										52968	52982	14
				116070	116135	65		114147	114166	19										52987	52989	2
				116200	116230	30		114172	114182	10										53004	53013	9
				116365	116385	20		114186	114253	67										53149	53188	39
				116555	116665	110		115570	115590	20										53199	53203	4
				117900	118125	225		115600	115685	85										65101	65122	21
				118465	118570	105		115695	115707	12										65129	65154	25
				118605	118672	67		115711	115810	99										65445	65478	33
								115817	115908	91										65484	65519	35
								115920	115923	3										65576	65591	15
								115937	116065	128										65599	65636	37
								118510	118520	10										65652	65669	17
								118530	118545	15										65698	65721	23
								118555	118620	65										65999	66008	9
								118634	118663	29										66024	66028	4
																				66039	66045	6
																				66816	66827	11
																				66830	66857	27
																				66869	66879	10
																				66885	66892	7
																				66897	66913	16
																				66926	66946	20
																				66952	66956	4
																				66960	66965	5
																				66970	66974	4
																				66981	66986	5
																				67019	67051	32
																				67065	67071	6
																				67548	67551	3
																				67558	67628	70
																				67634	67675	41
																				67719	67743	24
																				67754	67761	7
																				67786	67792	6
																				67805	67811	6
																				67838	67850	12
																				69010	69017	7
																				69458	69498	40
																				69513	69533	20
																				69549	69567	18
																				69579	69598	19
																				69608	69617	9
																				69627	69883	256
																				69908	69958	50
																				69969	70081	112
																				70091	70156	65
																				70185	70199	14
																				71914	71928	14
																				71931	71942	11
																				71947	71960	13
																				71992	72027	35
																				74561	74582	21
																				74588	74631	43
																				74674	74698	24
																				75266	75268	2
																				75277	75282	5
																				75351	75357	6
																				75360	75366	6
																				75370	75372	2
																				75376	75382	6
																				75386	75394	8
																				75399	75480	81
																				75487	75520	33
																				75529	75561	32
																				76053	76063	10
																				76142	76146	4
																				76382	76387	5
																				76430	76449	19
																				76461	76467	6
																				76489	76543	54
																				76572	76614	42
																				82131	82136	5
																				82142	82150	8
																				82175	82184	9
																				82216	82230	14
																				82231	82258	27
																				84396	84407	11
																				84478	84489	11
																				84496	84506	10
																				84726	84730	4
																				84790	84801	11
																				84807	84811	4
																				84846	84862	16
																				111166	111172	6
																				111176	111183	7
																				111188	111194	6
																				111199	111215	16
																				111226	111244	18
																				111266	111279	13
																				111288	111308	20
																				111319	111448	129
																				111457	111495	38
																				111503	111538	35
																				112110	112114	4
																				112118	112126	8
																				113323	113396	73
																				113606	113674	68
																				113683	113712	29
																				114144	114156	12
																				114171	114187	16
																				114210	114225	15
																				115682	115689	7
																				115693	115704	11
																				115768	115779	11
																				116044	116045	1
																				116056	116066	10
[truncated: 1 more columns]

## Sheet: suzukii female 3
Drosophila suzukii
Individual #3
Fly activity				Positioning				Protarsal contact				Meso/metatarsal contact				Abdomen drumming				Labellum contact				Feeding				Ovipositor contact				Egg pushing				Egg expulsion				Grooming				Abdominal convulsion				Discarded (due to focus)
Start	End	Duration		Start	End	Duration		Start	End	Duration		Start	End	Duration		Start	End	Duration		Start	End	Duration		Start	End	Duration		Start	End	Duration		Start	End	Duration		Start	End	Duration		Start	End	Duration		Start	End	Duration		Start	End
5	555	550		14	27	13		5	185	180		5	207	202		31	42	11		121	136	15		87335	87395	60		1740	2160	420		3662	4827	1165		79088	79418	330		391	422	31		12852	13134	282		770	1398
770	935	165		56	88	32		272	395	123		355	474	119		88	102	14		136	145	9						2180	2250	70		76255	76479	224		108338	108598	260		770	1344	574		14080	14675	595		9272	9616
940	1090	150		102	111	9		427	428	1		2172	2721	549		156	166	10		171	174	3						2420	2555	135		76526	77102	576						3030	3072	42		15110	15330	220		116075	116215
1115	1255	140		118	138	20		1499	1530	31		2724	2753	29		6383	6397	14		184	193	9						3025	3035	10		78718	79088	868						5159	5181	22		15480	15880	400		116220	118145
1290	5475	4185		181	283	102		1573	1670	97		2785	5150	2365		6519	6542	23		284	296	12						3080	4890	1810		107652	108338	869						5230	5249	19		20820	21090	270
6275	6610	335		317	331	14		1673	1726	53		5153	5205	52		6569	6583	14		330	342	12						73235	73705	470										5299	5325	26		21250	21530	280
6790	10065	3275		335	395	60		1729	2176	447		8902	9271	369		20230	20248	18		356	363	7						73745	73810	65										9127	9196	69		21740	22050	310
11645	17360	5715		410	483	73		2182	2201	19		9616	9687	71		20273	20283	10		1592	1603	11						76065	76105	40										16019	16270	251		22160	22570	410
19960	27540	7580		492	555	63		2205	2615	410		13794	16970	3176		26569	26585	16		1624	1632	8						76165	76500	335										16728	16757	29		22790	22950	160
64370	67605	3235		1370	1441	71		2616	2622	6		25080	26336	1256		26588	26605	17		1651	1658	7						76515	77135	620										16866	16929	63		23290	24125	835
72895	83980	11085		1454	1512	58		2715	3032	317		26349	27295	946		27251	27273	22		1676	1685	9						77210	77250	40										16988	17015	27		24650	24800	150
86715	90805	4090		1517	1529	12		3048	5029	1981		65491	65765	274		27359	27375	16		1703	1718	15						78034	79680	1646														25345	25995	650
92310	97725	5415		1634	1657	23		6885	6889	4		65778	67268	1490		27528	27557	29		1798	1804	6						92700	93015	315														81370	81630	260
98905	100725	1820		1669	1683	14		6912	6941	29		73556	75761	2205		27599	27617	18		1809	1818	9						93140	93420	280														81715	83070	1355
103600	110830	7230		1730	1773	43		6945	7257	312		75764	75999	235		64817	64842	25		1825	1831	6						93850	94145	295														109150	109980	830
112750	113075	325		1786	1822	36		7263	7896	633		76004	76372	368		65339	65368	29		1903	1906	3						94930	95035	105
116075	116215	140		1880	1928	48		7901	8200	299		76374	79907	3533		65396	65418	22		1914	1918	4						95075	95240	165
116220	118145	1925		2152	2177	25		8203	8442	239		79913	80938	1025		65490	65511	21		1923	1926	3						95245	95250	5
				2187	2327	140		8444	8916	472		80942	81012	70		65549	65576	27		1987	1992	5						95280	95390	110
				2386	2476	90		8921	9035	114		81024	81031	7		65619	65647	28		1999	2007	8						95430	95440	10
				2495	2640	145		9040	9117	77		81034	83503	2469		65777	65797	20		2013	2029	16						95455	95525	70
				2660	2798	138		9121	9159	38		89477	90445	968		65846	65861	15		2038	2046	8						97080	97125	45
				2817	2886	69		9197	9218	21		90450	90538	88		65910	65927	17		2049	2071	22						99425	99870	445
				2897	2909	12		9224	9227	3		93254	93764	510		66095	66117	22		2080	2099	19						104050	104375	325
				2919	3002	83		9235	9250	15		93769	93777	8		66298	66314	16		2114	2135	21						104470	104475	5
				3021	3072	51		9260	9264	4		95201	95205	4		66543	66567	24		2159	2177	18						104595	104635	40
				3163	3181	18		11857	11891	34		95207	96035	828		66622	66650	28		2300	2306	6						104645	104660	15
				4871	4918	47		11893	11991	98		96037	96054	17		66690	66712	22		2315	2326	11						104675	104690	15
				4955	4965	10		11993	12135	142		96056	96094	38		66774	66799	25		2332	2346	14						104805	104915	110
				4977	4988	11		12140	14738	2598		96982	97082	100		66832	66848	16		2353	2370	17						105845	105915	70
				5005	5044	39		14828	14830	2		97086	97631	545		66944	66965	21		2387	2395	8						106420	106880	460
				5049	5061	12		14941	14973	32		99833	100395	562		67017	67031	14		2416	2425	9						106915	108880	1965
				5069	5159	90		14981	16018	1037		100399	100401	2		67054	67085	31		2443	2464	21
				5178	5212	34		16184	16199	15		100402	100433	31		67115	67138	23		2476	2495	19
				5216	5231	15		16258	16263	5		104385	104661	276		67268	67291	23		2504	2522	18
				5254	5295	41		16267	16295	28		104664	104718	54		67320	67347	27		2527	2534	7
				5329	5363	34		16304	16329	25		104720	105057	337		67477	67515	38		2548	2567	19
				5440	5475	35		16336	16423	87		105910	105967	57		75642	75666	24		2900	2911	11
				6275	6380	105		16438	16439	1		105970	106409	439		77611	77636	25		2919	2938	19
				6404	6522	118		16447	16457	10		106419	110753	4334		77743	77789	46		2955	2965	10
				6540	6568	28		16468	16484	16						81273	81285	12		4927	4933	6
				6584	6610	26		16509	16563	54						81705	81715	10		4940	4951	11
				6790	6857	67		20190	22723	2533						83259	83282	23		4959	4971	12
				6860	6890	30		22729	23243	514						83398	83419	21		4976	4980	4
				6916	6930	14		23247	24242	995						83557	83575	18		4988	4997	9
				8186	8278	92		24247	24974	727						83933	83958	25		5002	5006	4
				8298	8340	42		24978	25097	119						89340	89360	20		5016	5020	4
				8620	8713	93		25104	25217	113						89545	89570	25		5024	5035	11
				8801	8809	8		25220	26410	1190						90460	90500	40		5045	5053	8
				8834	8842	8		26431	26493	62						90555	90585	30		6928	6945	17
				8870	8922	52		26789	26849	60						90635	90665	30		6958	6965	7
				9616	9689	73		64746	65195	449						93605	93645	40		6978	6994	16
				9767	9792	25		65234	65298	64						94555	94610	55		7001	7017	16
				10004	10065	61		65307	65329	22						95590	95635	45		7024	7040	16
				11645	11661	16		65510	65830	320						96135	96200	65		7057	7070	13
				11680	11702	22		65835	66725	890						96240	96290	50		7081	7097	16
				11727	11806	79		66730	66755	25						96445	96460	15		7102	7120	18
				11829	11884	55		73090	73103	13						96490	96555	65		7135	7151	16
				12256	12321	65		73107	73121	14						97670	97700	30		7166	7182	16
				12331	12349	18		73125	73136	11						99865	99900	35		7199	7210	11
				12369	12384	15		73139	73163	24						99935	99970	35		7230	7246	16
				12459	12609	150		73164	73173	9						100085	100120	35		7258	7272	14
				12604	12634	30		73176	73260	84						100280	100330	50		7289	7298	9
				12819	12844	25		73265	73388	123						100350	100385	35		7320	7330	10
				13728	14073	345		73391	75401	2010						103725	103785	60		7352	7361	9
				14298	14493	195		75409	75517	108						103785	103805	20		7384	7392	8
				14683	14853	170		75749	75774	25						103885	103925	40		7413	7426	13
				14883	15018	135		75779	75833	54						103945	103970	25		7443	7453	10
				16273	16333	60		75839	77690	1851						105110	105145	35		7473	7484	11
				16408	16523	115		77925	77945	20						105285	105325	40		7508	7516	8
				16558	16713	155		77948	77969	21						105375	105390	15		7538	7547	9
				16733	16783	50		77972	78012	40						105915	105950	35		7567	7575	8
				16803	16898	95		78015	78090	75						105985	106030	45		7597	7604	7
				16913	17203	290		78094	78191	97						106265	106290	25		7625	7632	7
				17278	17360	82		78195	80363	2168						106875	106925	50		7653	7660	7
				19960	20013	53		80370	80463	93						108970	109005	35		7663	7672	9
				20033	20057	24		80485	80500	15						110070	110100	30		7682	7690	8
				20081	20198	117		80514	80535	21						110220	110270	50		7692	7702	10
				20203	20229	26		80547	80548	1						110580	110615	35		7712	7720	8
				23093	23171	78		80563	80723	160						110680	110715	35		7723	7734	11
				23279	23291	12		80829	80834	5										7743	7752	9
				23684	23719	35		80904	80909	5										7756	7763	7
				24241	24248	7		81334	81340	6										7773	7783	10
				25061	25151	90		86935	86968	33										7785	7795	10
				25247	25307	60		86971	86978	7										7805	7813	8
				25732	25762	30		86984	86996	12										7816	7825	9
				26302	26352	50		86998	87055	57										7834	7846	12
				26408	26568	160		87060	87071	11										7849	7855	6
				26627	26753	126		88926	88971	45										7863	7873	10
				26829	27197	368		89116	90104	988										7875	7885	10
				27232	27247	15		90198	90267	69										7894	7903	9
				27287	27540	253		92926	93585	659										7905	7915	10
				64370	64728	358		94969	95564	595										7924	7932	8
				65043	65113	70		96911	97271	360										7934	7943	9
				65253	65338	85		97306	97421	115										7952	7961	9
				65373	65393	20		97431	97471	40										7962	7972	10
				65428	65488	60		99365	100219	854										7981	7990	9
				65538	65549	11		103835	103985	150										7992	8001	9
				65574	65611	37		103987	104072	85										8009	8020	11
				65881	65991	110		104074	105076	1002										8021	8029	8
				66526	66541	15		105665	105695	30										8037	8049	12
				66586	66626	40		105699	105710	11										8051	8057	6
				66659	66690	31		105717	105729	12										8064	8074	10
				66711	66772	61		105733	106167	434										8076	8082	6
				66822	66833	11		106189	106196	7										8091	8102	11
				66867	66942	75		106795	106843	48										8104	8109	5
				66983	67015	32		106847	106916	69										8112	8134	22
				67035	67055	20		106920	110616	3696										8139	8159	20
				67100	67116	16														8163	8182	19
				67216	67267	51														8194	8209	15
				67306	67322	16														8219	8236	17
				67379	67477	98														8243	8253	10
				67518	67605	87														8260	8264	4
				72895	72914	19														8401	8413	12
				72956	73008	52														8418	8432	14
				73030	73063	33														8439	8451	12
				73120	73145	25														8457	8473	16
				73379	73907	528														8483	8496	13
				74109	74135	26														8497	8508	11
				75039	75534	495														8518	8536	18
				75564	75639	75														8591	8613	22
				75684	75849	165														8624	8643	19
				75981	76007	26														8653	8669	16
				76030	76165	135														8682	8700	18
				77147	77232	85														8709	8724	15
				77297	77452	155														8736	8751	15
				77517	77607	90														8763	8778	15
				77662	77662	0														8789	8797	8
				77742	78102	360														8805	8825	20
				79692	79872	180														8834	8850	16
				80452	80487	35														8859	8874	15
				80787	81262	475														8907	8924	17
				81312	81372	60														8934	8951	17
				81627	81702	75														8960	8977	17
				81767	81917	150														8985	9001	16
				83147	83257	110														9011	9024	13
				83317	83980	663														9033	9048	15
				86715	86760	45														9060	9075	15
				86785	86935	150														9087	9101	14
				86965	87025	60														9113	9127	14
				87055	87095	40														11888	11904	16
				89100	89155	55														11912	11922	10
				89220	89235	15														11930	11943	13
				89270	89340	70														11951	11965	14
				89365	89545	180														11970	11988	18
				89575	89650	75														11994	12011	17
				89810	89820	10														12014	12033	19
				90070	90230	160														12039	12058	19
				90265	90465	200														12071	12090	19
				90500	90555	55														12103	12117	14
				90590	90635	45														12131	12147	16
				90690	90805	115														12151	12170	19
				92310	92990	680														12174	12190	16
				93070	93385	315														12198	12213	15
				93409	93432	23														12221	12236	15
				93446	93468	22														12246	12267	21
				93548	93603	55														12277	12279	2
				93650	93677	27														12295	12304	9
				93688	93784	96														12310	12329	19
				93795	93925	130														12332	12336	4
				93990	94110	120														12343	12365	22
				94630	94660	30														12374	12393	19
				94885	95235	350														12407	12420	13
				95295	95385	90														12438	12464	26
				95425	95525	100														12474	12485	11
				95555	95590	35														12491	12505	14
				95885	96135	250														12511	12535	24
				96290	96445	155														12546	12555	9
				96455	96495	40														12580	12587	7
				96570	96695	125														12595	12608	13
				96785	96805	20														12619	12635	16
				96880	97010	130														12641	12666	25
				97070	97205	135														12703	12723	20
				97230	97265	35														12730	12745	15
				97275	97585	310														12752	12775	23
				97620	97725	105														12786	12805	19
				98905	98920	15														12830	12844	14
				98955	99570	615														13631	13639	8
				99590	99665	75														13649	13666	17
				99725	99865	140														13676	13685	9
				99910	99935	25														13692	13708	16
				99965	100065	100														13715	13727	12
				100080	100085	5														13747	13765	18
				100115	100280	165														13779	13795	16
				100330	100355	25														13809	13822	13
				100385	100510	125														13833	13845	12
				100625	100725	100														13858	13879	21
				103600	103620	20														13897	13906	9
				103655	103725	70														13915	13933	18
				103745	103755	10														13963	13971	8
				103810	103890	80														14032	14040	8
				103920	103945	25														14047	14059	12
				103980	104005	25														14069	14087	18
				104030	104070	40														14099	14117	18
				104125	104395	270														14126	14135	9
				104635	104815	180														14143	14145	2
				104930	104965	35														14157	14168	11
				104990	105110	120														14184	14194	10
				105220	105290	70														14210	14227	17
				105335	105375	40														14237	14252	15
				105395	105530	135														14264	14277	13
				105560	105985	425														14288	14306	18
				106035	106270	235														14319	14330	11
				106320	106625	305														14341	14354	13
				106660	106670	10														14362	14372	10
				106685	106700	15														14382	14395	13
				106710	106850	140														14403	14417	14
				106905	106965	60														14428	14442	14
				107005	107075	70														14450	14462	12
				107145	107150	5														14482	14500	18
				107230	107415	185														14511	14526	15
				108825	108975	150														14533	14546	13
				109050	109090	40														14555	14567	12
				109995	110070	75														14696	14708	12
				110205	110225	20														14715	14729	14
				110530	110685	155														14737	14751	14
				110710	110830	120														14761	14774	13
				112750	113075	325														14783	14799	16
																				14809	14827	18
																				14968	14972	4
																				14984	15007	23
																				15017	15034	17
																				15043	15059	16
																				15068	15086	18
																				15096	15114	18
																				15125	15128	3
																				15133	15153	20
																				15164	15179	15
																				15189	15204	15
																				15214	15230	16
																				15241	15258	17
																				15269	15284	15
																				15295	15308	13
																				15320	15336	16
																				15346	15365	19
																				15373	15390	17
																				15399	15418	19
																				15428	15441	13
																				15455	15471	16
																				15480	15497	17
																				15507	15525	18
																				16335	16354	19
																				16365	16378	13
																				16387	16403	16
																				16466	16470	4
																				20257	20268	11
																				20290	20303	13
																				20337	20343	6
																				20368	20377	9
																				20399	20406	7
																				20414	20426	12
																				20434	20447	13
																				20454	20466	12
																				20477	20489	12
																				20499	20519	20
																				20535	20548	13
																				20564	20582	18
																				20596	20611	15
																				20629	20643	14
																				20664	20681	17
																				20699	20713	14
																				20732	20747	15
																				20760	20771	11
																				20791	20799	8
																				20819	20833	14
																				20854	20864	10
																				20884	20894	10
																				20912	20923	11
																				21082	21095	13
																				21113	21125	12
																				21140	21152	12
																				21170	21181	11
																				21200	21214	14
																				21227	21236	9
																				21254	21263	9
																				21280	21293	13
																				21312	21326	14
																				21342	21352	10
																				21369	21384	15
																				21398	21411	13
																				21419	21431	12
																				21439	21461	22
																				21473	21488	15
																				21500	21513	13
																				21527	21543	16
																				21557	21571	14
																				21585	21601	16
																				21614	21628	14
																				21640	21656	16
																				21664	21675	11
																				21684	21694	10
																				21703	21717	14
																				21728	21742	14
																				21766	21781	15
																				21795	21808	13
																				21821	21840	19
																				21876	21885	9
																				22714	22737	23
																				22748	22762	14
																				22770	22787	17
																				22795	22815	20
																				22823	22834	11
																				22842	22857	15
																				22866	22878	12
																				22888	22910	22
																				22964	22981	17
																				22995	23009	14
																				23022	23037	15
																				23049	23064	15
																				23075	23089	14
																				23111	23118	7
																				23126	23133	7
																				23144	23164	20
																				23197	23215	18
																				23248	23265	17
																				23296	23304	8
																				23356	23371	15
																				23717	23724	7
																				23747	23769	22
																				24190	24204	14
																				24248	24259	11
																				24276	24287	11
																				24307	24320	13
																				24345	24356	11
																				24383	24395	12
																				24409	24419	10
																				24434	24446	12
																				24459	24470	11
																				24494	24507	13
																				24521	24533	12
																				24556	24570	14
																				24583	24595	12
																				24606	24621	15
																				24634	24648	14
																				24661	24672	11
																				24681	24693	12
																				24708	24718	10
																				24729	24741	12
																				24751	24763	12
																				24790	24804	14
																				24816	24830	14
																				24841	24853	12
																				24864	24876	12
																				24899	24914	15
																				24925	24936	11
																				24948	24959	11
																				24971	24983	12
																				24996	25009	13
																				25021	25035	14
																				25046	25060	14
																				25081	25097	16
																				25106	25118	12
																				25131	25142	11
																				25153	25165	12
																				25190	25200	10
																				25223	25233	10
																				25239	25248	9
																				25258	25262	4
																				25302	25308	6
																				25314	25327	13
																				25332	25350	18
																				25371	25386	15
																				25394	25410	16
																				25420	25425	5
																				25517	25537	20
																				64736	64786	50
																				64795	64813	18
																				64857	64868	11
																				64903	64928	25
																				64934	64953	19
																				64974	64978	4
																				65002	65017	15
																				65040	65052	12
																				65074	65092	18
																				65101	65113	12
																				65124	65135	11
																				65148	65163	15
																				65175	65190	15
																				65215	65242	27
																				65254	65268	14
																				65688	65701	13
																				65706	65719	13
																				65733	65750	17
																				65767	65772	5
																				65951	65961	10
																				65968	65981	13
																				65986	66001	15
																				66189	66208	19
																				66214	66215	1
																				66226	66241	15
																				66256	66267	11
																				66284	66294	10
																				66328	66343	15
																				66354	66365	11
																				66384	66395	11
																				66413	66422	9
																				66444	66451	7
																				66472	66484	12
																				73185	73195	10
																				73205	73275	70
																				73285	73295	10
																				73315	73325	10
																				73343	73353	10
																				73389	73402	13
																				73409	73415	6
																				73422	73434	12
																				73445	73449	4
																				73892	73899	7
																				73908	73920	12
																				73930	73972	42
																				75057	75061	4
																				75070	75077	7
																				75087	75098	11
																				75105	75134	29
																				75144	75158	14
																				75176	75192	16
																				75202	75220	18
																				75233	75250	17
																				75262	75277	15
																				75294	75313	19
																				75325	75339	14
																				75352	75364	12
																				75381	75388	7
																				75854	75862	8
																				75869	75878	9
																				75884	75898	14
																				75917	75931	14
																				75945	75961	16
																				75974	75991	17
																				76112	76132	20
																				76143	76147	4
																				76157	76168	11
																				77981	77984	3
																				77991	78023	32
																				78033	78058	25
																				78065	78079	14
																				78089	78098	9
																				79886	79897	11
																				79909	79915	6
																				79934	79949	15
																				79966	79987	21
																				79996	80004	8
																				80026	80044	18
																				80054	80073	19
																				80085	80093	8
																				80097	80102	5
																				80109	80117	8
																				80123	80126	3
																				80133	80148	15
																				80163	80181	18
																				80190	80209	19
																				80218	80236	18
																				80257	80275	18
																				80284	80294	10
																				80311	80325	14
																				80337	80353	16
																				80362	80378	16
																				80386	80397	11
																				80416	80427	11
																				80444	80454	10
																				80462	80472	10
																				80479	80489	10
																				80498	80514	16
																				80526	80531	5
																				80538	80547	9
																				80554	80567	13
																				80574	80588	14
																				80628	80645	17
																				80658	80678	20
																				80689	80710	21
																				80719	80735	16
																				80749	80757	8
																				80762	80773	11
																				87007	87021	14
																				87088	87092	4
																				87098	87119	21
																				87140	87151	11
																				87157	87188	31
																				87197	87206	9
																				87212	87241	29
																				87249	87265	16
																				87272	87297	25
																				87312	87325	13
																				87332	87405	73
																				87414	87430	16
																				87437	87459	22
																				87478	87499	21
																				87519	87538	19
																				87560	87580	20
																				87902	87921	19
																				87921	87927	6
																				87948	87957	9
																				87958	87969	11
																				87986	87994	8
																				87998	88003	5
																				88770	88782	12
																				88798	88820	22
																				88852	88862	10
																				88868	88880	12
																				88882	88893	11
																				88959	88967	8
																				88968	88977	9
																				88991	89000	9
																				89009	89022	13
																				89024	89034	10
																				89047	89055	8
																				89057	89066	9
																				89078	89097	19
																				89111	89124	13
																				89137	89147	10
																				89152	89171	19
																				89172	89182	10
																				89217	89220	3
																				89594	89601	7
																				89606	89614	8
																				89622	89634	12
																				89641	89655	14
																				89662	89680	18
																				89700	89724	24
																				89736	89748	12
																				89755	89776	21
																				89791	89812	21
																				89821	89842	21
																				89854	89866	12
																				89876	89899	23
																				89908	89926	18
																				89936	89953	17
																				89962	89979	17
																				89988	90004	16
																				90012	90021	9
																				90039	90056	17
																				90067	90075	8
																				90084	90093	9
																				90099	90107	8
																				90217	90228	11
																				90236	90250	14
																				90257	90270	13
																				92955	92961	6
																				92969	92977	8
																				93028	93041	13
																				93049	93065	16
																				93074	93086	12
																				93095	93107	12
																				93114	93125	11
																				93131	93146	15
																				93157	93176	19
																				93186	93200	14
																				93211	93214	3
																				93227	93234	7
																				93476	93488	12
																				93494	93512	18
																				93520	93537	17
																				94645	94654	9
																				94667	94673	6
																				94691	94697	6
																				94719	94724	5
																				94740	94749	9
																				94765	94774	9
																				94898	94905	7
																				94911	94923	12
																				94932	94944	12
																				94954	94962	8
																				96809	96826	17
																				96847	96873	26
																				96891	96895	4
																				97218	97236	18
																				97389	97391	2
																				97396	97402	6
																				97409	97436	27
																				97445	97455	10
																				97476	97487	11
																				97500	97507	7
																				99286	99290	4
																				99649	99666	17
																				99672	99681	9
																				99688	99703	15
																				99710	99734	24
																				99741	99761	20
																				99771	99782	11
																				99814	99819	5
																				100159	100171	12
																				100178	100180	2
																				100191	100195	4
																				103993	104012	19
																				104033	104046	13
																				104082	104108	26
																				104115	104151	36
																				104159	104172	13
																				104183	104187	4
																				104722	104729	7
																				104797	104833	36
																				104845	104859	14
																				104866	104870	4
																				104878	104902	24
																				104908	104910	2
																				104917	104930	13
																				105671	105681	10
																				105715	105717	2
																				105763	105765	2
																				106933	106964	31
																				106969	106987	18
																				106992	107015	23
																				107022	107037	15
																				107043	107055	12
																				107060	107074	14
																				107080	107098	18
																				107106	107110	4
																				107117	107129	12
																				107139	107142	3
																				107152	107163	11
																				107171	107185	14
																				107195	107199	4
																				107208	107222	14
																				107253	107268	15
[truncated: 1 more columns]

## Sheet: suzukii female 4
Drosophila suzukii
Individual #4
Fly activity				Positioning				Protarsal contact				Meso/metatarsal contact				Abdomen drumming				Labellum contact				Feeding				Ovipositor contact				Egg pushing				Egg expulsion				Grooming				Abdominal convulsion				Discarded (due to focus)
Start	End	Duration		Start	End	Duration		Start	End	Duration		Start	End	Duration		Start	End	Duration		Start	End	Duration		Start	End	Duration		Start	End	Duration		Start	End	Duration		Start	End	Duration		Start	End	Duration		Start	End	Duration		Start	End
7270	12505	5235		9910	9930	20		10304	10305	1		10400	10861	461		9930	9959	29		10082	10102	20		48672	49043	371		23015	23089	74		30275	31495	1220		44940	45870	930		22246	22264	18		19224	19700	476		7270	9910
17060	21700	4640		9975	10070	95		10310	10335	25		11772	12232	460		10473	10492	19		10113	10127	14		74449	74481	32		23125	23755	630		35240	44940	10630						22269	22282	13		20385	20885	500		10975	11290
21790	24220	2430		10135	10170	35		10339	10729	390		12238	12274	36		10767	10809	42		10175	10189	14		74525	74777	252		26351	26381	30		53316	58381	5065						46331	46435	104		49870	49995	125		17060	18130
24680	32195	7515		10190	10220	30		11542	11547	5		18130	21213	3083		10897	10935	38		10203	10218	15						29253	29375	122										50051	50406	355		50175	50415	240		21215	21700
33630	46630	13000		10235	10290	55		11587	12050	463		22510	22553	43		11427	11439	12		10240	10254	14						29418	29821	403														111345	111640	295		21790	22060
46870	47925	1055		10365	10470	105		18130	18427	297		22577	23818	1241		11698	11725	27		10274	10297	23						30094	31520	1426																		23860	24220
48185	51470	3285		10515	10545	30		22343	22665	322		25165	25521	356		11743	11773	30		10307	10328	21						32030	32043	13																		28235	28685
52070	59360	7290		10555	10580	25		22680	22735	55		25527	25569	42		11879	11890	11		10339	10365	26						34099	34657	558																		32095	32195
59975	60845	870		10705	10765	60		22825	22845	20		26237	26257	20		12158	12179	21		10545	10550	5						35132	45837	10705																		47770	47925
60865	61855	990		10810	10895	85		22851	23467	616		26272	26637	365		12304	12332	28		10575	10609	34						53028	58651	5623																		50595	51095
62550	63340	790		10950	10975	25		24880	24897	17		27152	27482	330		12386	12412	26		10618	10636	18																										59210	59360
67355	67815	460		11290	11335	45		25118	25322	204		29812	31757	1945		18473	18488	15		10646	10664	18																										60795	60845
72285	72975	690		11370	11425	55		25820	25855	35		31760	31766	6		18498	18514	16		10679	10699	20																										60865	60935
74065	78220	4155		11465	11595	130		25870	26453	583		31773	31947	174		22076	22090	14		11341	11363	22																										62550	63340
78890	79720	830		11645	11695	50		26467	26491	24		34513	46462	11949		22192	22207	15		11572	11610	38																										72285	72975
82485	86620	4135		11785	11880	95		26911	27203	292		47705	47724	19		22388	22398	10		11619	11640	21																										79415	79720
87355	87930	575		11890	12040	150		27235	27257	22		47727	47766	39		25393	25410	17		11647	11670	23																										82485	82792
96830	98055	1225		12100	12155	55		27322	27336	14		49280	50565	1285		26524	26542	18		11979	11985	6																										87355	87930
98675	99820	1145		12230	12305	75		27339	27365	26		51236	51310	74		26695	26721	26		11993	12012	19																										98675	98840
100305	101015	710		12335	12385	50		27373	27383	10		52705	58752	6047		27433	27447	14		12018	12026	8																										100890	101015
101485	103325	1840		12410	12505	95		28900	28915	15		58861	58886	25		27484	27511	27		12038	12061	23																										102985	103325
105880	108725	2845		18130	18150	20		28919	31511	2592		58889	58894	5		27996	28017	21		12070	12099	29																										105880	106985
110650	112840	2190		18220	18270	50		33871	33955	84		59162	59213	51		29885	29906	21		12219	12233	14																										107605	107735
114670	116690	2020		18390	18470	80		34023	34243	220		60295	60671	376		33733	33754	21		18149	18166	17																										114670	115585
116970	117820	850		20915	21215	300		34253	34268	15		60681	60761	80		33911	33934	23		18171	18185	14																										116970	117160
				22060	22070	10		34272	35140	868		61195	61627	432		48351	48374	23		18191	18220	29
				22095	22185	90		35147	44059	8912		67597	67622	25		49676	49701	25		18233	18243	10
				22210	22240	30		47119	47130	11		67625	67686	61		49702	49720	18		18249	18281	32
				22260	22360	100		47142	47155	13		77535	78112	577		49733	49762	29		18289	18319	30
				22475	22680	205		47235	47707	472		79230	79415	185		49998	50031	33		18325	18384	59
				22705	22810	105		47713	47731	18		82792	86490	3698		50417	50438	21		19820	19841	21
				22815	22840	25		47737	47751	14		97416	97419	3		50442	50456	14		20419	20438	19
				22885	23070	185		48510	48535	25		97421	97984	563		50529	50559	30		22411	22423	12
				23105	23145	40		48538	49212	674		99120	99572	452		50957	51001	44		22431	22451	20
				23235	23280	45		49227	49637	410		99580	99583	3		51368	51396	28		22458	22470	12
				23440	23630	190		51093	51103	10		100801	100802	1		51439	51449	10		22649	22705	56
				23655	23860	205		51113	51207	94		100807	100822	15		51472	51499	27		22791	22805	14
				24680	24720	40		51211	51227	16		100826	100893	67		52807	52820	13		22839	22883	44
				24755	24805	50		52299	52305	6		102720	102985	265		60458	60483	25		24813	24829	16
				24820	24875	55		52311	53074	763		106985	107260	275		60505	60529	24		24862	24865	3
				25110	25390	280		53079	53219	140		107736	108521	785		60535	60543	8		24871	24885	14
				25450	25670	220		58910	59145	235		111765	112714	949		60582	60603	21		24892	24914	22
				25700	25890	190		60247	60412	165		115610	116525	915		61503	61513	10		24927	24947	20
				26045	26210	165		61015	61025	10		117230	117588	358		61528	61567	39		24954	24974	20
				26285	26525	240		61029	61272	243						61667	61715	48		24981	25003	22
				26555	26695	140		61279	61438	159						61750	61812	62		25029	25052	23
				26725	26905	180		67501	67510	9						67694	67721	27		25072	25093	21
				26920	26945	25		67538	67628	90						74210	74235	25		25262	25268	6
				27070	27085	15		67635	67647	12						79173	79192	19		25893	25908	15
				27120	27190	70		74283	74296	13						83026	83033	7		25914	25942	28
				27195	27235	40		74300	74313	13						98891	98900	9		25955	25968	13
				27250	27430	180		74320	74345	25						98903	98909	6		26864	26876	12
				27455	27480	25		74496	78036	3540						99207	99224	17		26906	26920	14
				27805	27945	140		79145	79410	265						99409	99464	55		26933	26940	7
				27965	27995	30		82792	82978	186						99637	99697	60		26945	26968	23
				28685	28855	170		83064	83080	16						100914	100941	27		26976	26995	19
				28875	28910	35		83084	86332	3248						101569	101580	11		27015	27037	22
				29260	29300	40		97150	97423	273						101585	101602	17		27045	27066	21
				29310	29325	15		97429	97449	20						101659	101687	28		27073	27106	33
				29580	29605	25		97454	97465	11						101687	101704	17		27112	27127	15
				29625	29680	55		97469	97475	6						102019	102042	23		28915	28931	16
				29690	29755	65		97478	97563	85						102232	102250	18		28940	28960	20
				29790	29885	95		97579	97910	331						102791	102806	15		28982	29004	22
				29905	30025	120		98910	99355	445						106985	107006	21		29014	29034	20
				30035	30175	140		100590	100769	179						107084	107127	43		29041	29051	10
				31495	32092	597		100774	100777	3						107268	107301	33		29057	29061	4
				33630	33730	100		100783	100798	15						107730	107766	36		29956	29964	8
				33755	33885	130		100803	100813	10						107772	107796	24		33795	33805	10
				33960	33995	35		100820	100832	12						108171	108236	65		33874	33897	23
				34175	34300	125		102285	102935	650						108536	108596	60		33967	33979	12
				34335	34430	95		106995	107147	152						108686	108701	15		33991	34001	10
				34470	34560	90		107153	107169	16						111815	111866	51		34010	34033	23
				34610	34635	25		107176	107188	12						111936	111993	57		34044	34067	23
				34650	34925	275		107521	107604	83						112360	112409	49		34092	34125	33
				35150	35240	90		107739	108424	685						112507	112532	25		34149	34185	36
				45920	45965	45		110930	111812	882						112656	112699	43		34712	34758	46
				46095	46260	165		115585	115765	180						112772	112805	33		34780	34823	43
				46295	46570	275		115805	116460	655						115610	115645	35		35060	35109	49
				46870	46970	100		117161	117487	326						115665	115690	25		35141	35147	6
				46990	47050	60										116610	116639	29		47121	47133	12
				47075	47150	75										117597	117642	45		47200	47262	62
				47175	47200	25														47275	47293	18
				47650	47770	120														47309	47347	38
				48185	48290	105														47359	47404	45
				48300	48325	25														47422	47447	25
				48335	48350	15														47458	47497	39
				48470	48555	85														47505	47557	52
				49200	49510	310														47567	47604	37
				49625	49675	50														47617	47645	28
				49755	49780	25														47680	47686	6
				49955	49995	40														48320	48336	16
				50410	50420	10														48552	48558	6
				50500	50530	30														48571	48599	28
				50555	50595	40														48608	48661	53
				51095	51135	40														48672	49047	375
				51205	51260	55														49073	49099	26
				51275	51365	90														49142	49152	10
				51405	51470	65														49161	49181	20
				52070	52200	130														49189	49200	11
				52235	52355	120														49446	49455	9
				52375	52405	30														49467	49475	8
				52645	52670	25														49510	49534	24
				52680	52805	125														49543	49567	24
				52830	52855	25														49579	49603	24
				52870	52940	70														51133	51137	4
				52960	53135	175														51144	51165	21
				53195	53315	120														51173	51202	29
				58655	58945	290														52390	52396	6
				59125	59210	85														52408	52453	45
				59975	59985	10														52522	52561	39
				60030	60150	120														58932	58955	23
				60165	60210	45														58963	58984	21
				60235	60335	100														58998	59021	23
				60345	60460	115														59031	59053	22
				60490	60505	15														59063	59088	25
				60565	60585	20														59099	59124	25
				60635	60795	160														60151	60157	6
				60935	61040	105														60200	60228	28
				61115	61280	165														61040	61096	56
				61415	61500	85														61119	61138	19
				61515	61530	15														61296	61318	22
				61565	61665	100														61325	61350	25
				61705	61750	45														61373	61414	41
				61810	61855	45														67545	67551	6
				67355	67400	45														67581	67591	10
				67425	67815	390														74136	74141	5
				74065	74120	55														74197	74201	4
				74140	74180	40														74307	74318	11
				74195	74210	15														74370	74400	30
				74245	74345	100														74413	74437	24
				77265	77305	40														74444	74491	47
				77320	77365	45														74515	74776	261
				77495	77650	155														74792	74831	39
				77670	77690	20														74885	74898	13
				77905	78220	315														74913	74937	24
				78940	78980	40														74947	74987	40
				79000	79025	25														75006	75102	96
				79040	79050	10														75135	75145	10
				79120	79175	55														75549	75563	14
				79195	79395	200														75569	75590	21
				82790	82835	45														75602	75637	35
				82845	82860	15														75646	75671	25
				82925	83025	100														75695	75726	31
				83040	83100	60														75754	75764	10
				83135	83185	50														75778	75796	18
				86330	86460	130														75824	75855	31
				86475	86620	145														75878	75896	18
				96830	96840	10														75910	75929	19
				96880	96935	55														75950	75961	11
				96950	97055	105														75971	76009	38
				97105	97180	75														76027	76040	13
				97360	97505	145														76204	76222	18
				97525	97570	45														76252	76274	22
				97835	98050	215														76394	76419	25
				98840	98885	45														76446	76461	15
				98960	98990	30														76468	76499	31
				99080	99205	125														76534	76575	41
				99235	99285	50														76621	76643	22
				99290	99410	120														77010	77031	21
				99545	99635	90														77062	77088	26
				99760	99820	60														77111	77129	18
				100305	100315	10														77136	77159	23
				100355	100380	25														77171	77189	18
				100415	100480	65														77204	77225	21
				100520	100560	40														77232	77258	26
				100765	100890	125														77272	77278	6
				101485	101570	85														77285	77293	8
				101645	101660	15														77304	77317	13
				101975	101990	15														77328	77343	15
				102005	102015	10														77355	77384	29
				102175	102205	30														77392	77408	16
				102225	102235	10														77415	77435	20
				102250	102285	35														77441	77459	18
				102630	102790	160														77468	77489	21
				102820	102985	165														77651	77700	49
				107010	107085	75														77711	77726	15
				107125	107265	140														77734	77744	10
				107320	107505	185														77750	77786	36
				107515	107605	90														77810	77828	18
				107805	107845	40														77835	77854	19
				108415	108535	120														77913	77917	4
				108595	108685	90														77941	77947	6
				108705	108725	20														77959	77972	13
				110650	110715	65														78981	78992	11
				110730	110780	50														78999	79008	9
				110790	110840	50														79024	79032	8
				110850	110910	60														79044	79055	11
				111655	111815	160														79073	79138	65
				111930	111935	5														79169	79175	6
				112335	112360	25														79181	79186	5
				112455	112505	50														79202	79207	5
				112535	112660	125														79324	79330	6
				112700	112770	70														83117	83128	11
				112805	112840	35														83184	83242	58
				115585	115610	25														83250	83320	70
				115645	115665	20														83329	83367	38
				115680	115835	155														83387	83456	69
				116410	116610	200														83483	83524	41
				116655	116690	35														83545	83584	39
				117160	117300	140														83594	83635	41
				117480	117595	115														83648	83677	29
				117660	117675	15														83682	83708	26
				117710	117820	110														83713	83751	38
																				83758	83794	36
																				83806	83844	38
																				83851	83887	36
																				83898	83953	55
																				84255	84285	30
																				84291	84354	63
																				84403	84434	31
																				84461	84493	32
																				84508	84528	20
																				84542	84584	42
																				85659	85704	45
																				85724	85784	60
																				85812	85854	42
																				85878	85916	38
																				85940	85976	36
																				86008	86049	41
																				86072	86110	38
																				86139	86171	32
																				86253	86285	32
																				97167	97197	30
																				97212	97231	19
																				97242	97263	21
																				97272	97289	17
																				97298	97322	24
																				97332	97341	9
																				97577	97607	30
																				97613	97614	1
																				97625	97630	5
																				97637	97684	47
																				97689	97695	6
																				97702	97732	30
																				97739	97772	33
																				97778	97800	22
																				97806	97829	23
																				97837	97849	12
																				97859	97891	32
																				98858	98869	11
																				98898	98906	8
																				98937	98963	26
																				98978	98981	3
																				98995	99022	27
																				99030	99036	6
																				99044	99079	35
																				100569	100595	26
																				100605	100630	25
																				100640	100660	20
																				100669	100692	23
																				100699	100723	24
																				100736	100756	20
																				102206	102209	3
																				102214	102221	7
																				102274	102322	48
																				102328	102334	6
																				102342	102365	23
																				102375	102402	27
																				102481	102500	19
																				102511	102543	32
																				102549	102572	23
																				102581	102598	17
																				102608	102631	23
																				102640	102658	18
																				110732	110752	20
																				110900	110920	20
																				110927	110953	26
																				110966	110987	21
																				111012	111035	23
																				111059	111091	32
																				111285	111302	17
																				111636	111652	16
																				111677	111689	12
																				115695	115701	6
																				115708	115711	3
																				115715	115717	2
																				115840	115845	5
																				115851	115875	24
																				115881	115914	33
																				115920	115944	24
																				115955	115973	18
																				116001	116009	8
																				116020	116040	20
																				116068	116090	22
																				116101	116124	23
																				116132	116151	19
																				116161	116179	18
																				116201	116220	19
																				116329	116355	26
																				116386	116407	21
																				117175	117190	15
																				117312	117321	9
																				117334	117360	26
																				117369	117384	15
																				117392	117414	22
																				117423	117465	42
[truncated: 1 more columns]

## Sheet: suzukii female 5
Drosophila suzukii
Individual #5
Fly activity				Positioning				Protarsal contact				Meso/metatarsal contact				Abdomen drumming				Labellum contact				Feeding				Ovipositor contact				Egg pushing				Egg expulsion				Grooming				Abdominal convulsion				Discarded (due to focus)
Start	End	Duration		Start	End	Duration		Start	End	Duration		Start	End	Duration		Start	End	Duration		Start	End	Duration		Start	End	Duration		Start	End	Duration		Start	End	Duration		Start	End	Duration		Start	End	Duration		Start	End	Duration		Start	End
15610	46555	30945		18300	18305	5		18300	18517	217		18300	19051	751		18533	18563	30		18300	18312	12		20212	20290	78		18303	18308	5		21661	22936	1275		22720	22920	200		20552	20576	24		28056	29591	1535		15610	18300
47275	57650	10375		18715	18745	30		18522	18876	354		19059	23732	4673		18747	18770	23		18321	18335	14						18314	18346	32		103405	105825	2420		105455	105775	320		20588	20616	28		31951	32066	115		94755	95420
58925	94520	35595		18955	19065	110		18882	18960	78		23739	23900	161		18902	18932	30		18345	18373	28						18360	18369	9										20631	20654	23		36916	37036	120
94755	95420	665		19120	19225	105		18966	19104	138		23906	46307	22401		19072	19097	25		18453	18492	39						18384	18451	67										20791	20816	25		47895	48549	654
100855	117195	16340		19305	19315	10		19117	19126	9		46313	46384	71		19157	19177	20		18505	18533	28						18480	18490	10										20854	20922	68		65005	65275	270
				19356	19828	472		19134	19146	12		47349	47389	40		19228	19242	14		18712	18734	22						18506	18507	1										27632	27669	37		68965	69155	190
				19953	19978	25		19152	19815	663		48625	48752	127		19315	19343	28		18743	18749	6						18516	18533	17										27691	27727	36		71915	72235	320
				20513	20643	130		19823	19907	84		48759	49707	948		25900	25922	22		18881	18897	16						21502	23167	1665										27754	27789	35		80135	80325	190
				20653	20798	145		19925	19961	36		49957	50008	51		26003	26020	17		18952	19007	55						49474	49591	117										49148	49208	60		106635	107595	960
				20818	21003	185		19978	20551	573		50977	53972	2995		26116	26131	15		19016	19036	20						50313	50683	370										53514	53539	25		108925	109865	940
				21163	21293	130		20571	20588	17		54063	54529	466		26180	26195	15		19043	19050	7						90205	90231	26										55622	55659	37
				23398	23808	410		20611	20633	22		54532	54734	202		45704	45730	26		19060	19068	8						90354	90396	42										55732	55799	67
				23838	24138	300		20652	20918	266		56353	56405	52		45928	45959	31		19107	19120	13						90415	90451	36										63657	63676	19
				25238	25338	100		20922	22019	1097		56411	56746	335		45961	45971	10		19122	19124	2						90463	90523	60
				25448	25493	45		22021	22030	9		56750	57430	680		45986	45995	9		19166	19185	19						90538	90573	35
				25643	25898	255		22037	23606	1569		90210	93908	3698		46051	46080	29		19195	19214	19						90581	90588	7
				25973	25998	25		23612	23864	252		93910	93946	36		46178	46206	28		19223	19226	3						90616	90698	82
				26043	26113	70		23868	24100	232		103025	110941	7916		46339	46352	13		19275	19278	3						90712	90726	14
				26143	26178	35		24105	24129	24		110946	115491	4545		48694	48713	19		19310	19314	4						90737	90780	43
				26218	26378	160		24133	24161	28		115496	115707	211		48768	48788	20		19367	19371	4						90816	90839	23
				26698	26923	225		24165	24209	44		115711	116326	615		49332	49359	27		19377	19383	6						90853	90886	33
				27043	27578	535		24215	24361	146						49435	49446	11		19385	19407	22						91045	91113	68
				27778	28053	275		24364	25191	827						49797	49824	27		19411	19415	4						91400	91415	15
				45773	45923	150		25195	25460	265						50869	50885	16		19438	19441	3						92335	92405	70
				46013	46043	30		25466	25656	190						53745	53768	23		19446	19456	10						92455	93105	650
				46083	46173	90		25663	25706	43						53847	53856	9		19462	19466	4						93375	93405	30
				46233	46333	100		25711	25798	87						53860	53879	19		19475	19478	3						93505	93525	20
				46363	46555	192		26327	26371	44						54108	54138	30		19492	19496	4						102930	106070	3140
				47275	47535	260		26376	26530	154						54428	54448	20		19503	19507	4
				47635	47675	40		26535	26623	88						54469	54491	22		19516	19519	3
				47715	48695	980		26628	26707	79						54591	54629	38		19524	19548	24
				48755	48765	10		26714	26720	6						54966	54993	27		19552	19556	4
				48820	48930	110		26766	26783	17						55025	55042	17		19565	19568	3
				49035	49330	295		26789	27245	456						55377	55404	27		19577	19587	10
				49390	49435	45		27253	27255	2						55498	55518	20		19593	19604	11
				49445	49500	55		27261	27318	57						55683	55703	20		19630	19635	5
				49585	49725	140		27325	27362	37						55838	55868	30		19670	19691	21
				49780	49795	15		27369	27391	22						55999	56032	33		19700	19709	9
				49835	50265	430		27397	27422	25						56062	56087	25		19722	19779	57
				50330	50805	475		27428	27453	25						56147	56167	20		19833	19842	9
				50820	50865	45		27457	27697	240						56477	56499	22		19854	19871	17
				50895	51085	190		27898	27903	5						56709	56744	35		19883	19888	5
				51300	51335	35		28001	28003	2						57251	57266	15		19896	19900	4
				53225	53365	140		47383	47401	18						57322	57334	12		19915	19929	14
				53485	53745	260		47454	47477	23						63268	63288	20		19937	19946	9
				53795	53825	30		47486	47767	281						63558	63618	60		19964	19969	5
				53915	54465	550		47772	48671	899						63708	63727	19		19977	19998	21
				54505	54595	90		48678	48814	136						63822	63842	20		20009	20024	15
				54655	54965	310		48821	48852	31						63890	63910	20		20030	20103	73
				55015	55025	10		48859	48885	26						63935	63953	18		20153	20166	13
				55075	55375	300		48892	48957	65						63991	64009	18		20180	20198	18
				55415	55495	80		48964	49061	97						64044	64066	22		20212	20290	78
				55525	55685	160		49073	49110	37						64120	64147	27		20387	20420	33
				55705	55725	20		50036	50058	22						64206	64222	16		20470	20476	6
				55805	55835	30		50076	50147	71						64264	64286	22		20499	20525	26
				55865	55995	130		50150	50162	12						70826	70866	40		20732	20765	33
				56045	56055	10		50165	51046	881						71113	71132	19		20774	20781	7
				56145	56480	335		51051	51253	202						75563	75603	40		20844	20846	2
				56505	56710	205		51262	53315	2053						75663	75688	25		20952	20955	3
				56745	57250	505		53324	53510	186						75727	75746	19		21005	21024	19
				57340	57650	310		54289	54304	15						76010	76037	27		21030	21051	21
				58925	58990	65		54309	54317	8						76075	76230	155		21061	21092	31
				59050	59225	175		54321	54399	78						76292	76324	32		21106	21149	43
				60950	60980	30		54405	54503	98						76391	76402	11		21237	21243	6
				63540	63560	20		54508	54540	32						76538	76573	35		21250	21256	6
				63780	63820	40		54544	54570	26						76813	76862	49		21261	21277	16
				63950	63990	40		54574	54630	56						77016	77049	33		21286	21295	9
				64020	64040	20		55947	55966	19						77147	77173	26		21298	21343	45
				64100	64120	20		55971	56359	388						77579	77599	20		21353	21371	18
				64190	64200	10		56387	56439	52						77629	77663	34		23312	23333	21
				90240	90300	60		56447	56474	27						79145	79177	32		23342	23344	2
				90420	90450	30		56479	56523	44						79347	79387	40		23355	23375	20
				90620	90690	70		56528	56575	47						79507	79547	40		23385	23395	10
				90770	90780	10		56578	56597	19						79785	79816	31		23402	23418	16
				90830	90880	50		56601	56613	12						79972	79998	26		23424	23449	25
				90980	91000	20		56618	56649	31						80453	80480	27		23455	23458	3
				91080	91110	30		56655	56680	25						80561	80577	16		23466	23473	7
				91340	91360	20		56937	56995	58						80589	80615	26		23490	23493	3
				92180	92210	30		56999	57043	44						80621	80640	19		23500	23521	21
				92240	92400	160		59146	59168	22						80711	80737	26		23583	23585	2
				92440	92530	90		59172	93343	34171						80739	80802	63		23659	23662	3
				93130	93200	70		93346	93351	5						80819	80828	9		23671	23695	24
				93260	93300	40		93353	93354	1						80855	80926	71		23703	23709	6
				93340	93410	70		101885	101897	12						80928	80945	17		23735	23736	1
				93470	93530	60		101900	101928	28						81020	81089	69		23745	23763	18
				93560	93660	100		101931	101994	63						81090	81109	19		23772	23784	12
				93780	93820	40		101996	102003	7						81118	81142	24		23790	23822	32
				93890	93910	20		102005	102098	93						81190	81209	19		23834	23840	6
				93950	94060	110		102102	102114	12						81252	81283	31		23910	23932	22
				94100	94230	130		102117	102141	24						81354	81380	26		23941	23975	34
				94280	94350	70		102145	102181	36						81393	81408	15		23984	23987	3
				94410	94520	110		102184	102189	5						81409	81425	16		24001	24008	7
				100855	100915	60		102193	102208	15						81475	81483	8		24013	24030	17
				101345	101415	70		102217	102217	0						81584	81608	24		24140	24150	10
				101525	101675	150		102222	103161	939						81645	81710	65		24153	24158	5
				101715	101775	60		103163	104268	1105						81853	81893	40		24201	24228	27
				101815	101935	120		104273	104469	196						81901	81911	10		24254	24257	3
				101995	102155	160		104473	104698	225						82053	82078	25		24266	24302	36
				102175	102265	90		104703	115716	11013						82256	82303	47		24308	24321	13
				102355	102435	80										82327	82338	11		24325	24355	30
				102795	103395	600										82399	82411	12		24364	24376	12
				106065	106225	160										82546	82583	37		24385	24400	15
				106415	106495	80										82592	82601	9		24408	24424	16
				110865	110935	70										82649	82665	16		24435	24460	25
				110985	111005	20										82681	82692	11		24471	24473	2
				113295	113315	20										83423	83463	40		24487	24493	6
				114145	114155	10										84001	84027	26		24500	24521	21
				114545	114555	10										84086	84114	28		24530	24557	27
				115475	115515	40										84116	84175	59		24637	24673	36
				115615	115635	20										84265	84291	26		24684	24732	48
				115695	115755	60										84304	84313	9		24744	24749	5
				115805	115815	10										84384	84417	33		24779	24839	60
				115895	115905	10										84418	84431	13		24866	25039	173
				115955	115975	20										84495	84530	35		25050	25107	57
				116015	116115	100										84551	84568	17		25117	25167	50
				116175	116185	10										84682	84704	22		25175	25182	7
				116225	116245	20										85015	85038	23		25187	25214	27
				116305	116405	100										85103	85123	20		25222	25231	9
				116425	116505	80										85126	85150	24		25239	25308	69
				116555	116615	60										85207	85226	19		25316	25351	35
				116675	116725	50										85238	85247	9		25359	25384	25
				116775	116885	110										85320	85337	17		25393	25438	45
				116955	117015	60										85368	85378	10		25445	25461	16
				117055	117115	60										85534	85551	17		25470	25477	7
				117145	117195	50										85554	85592	38		25485	25540	55
																85661	85701	40		25547	25552	5
																85751	85779	28		25596	25650	54
																85840	85870	30		26374	26392	18
																86076	86111	35		26414	26419	5
																86173	86206	33		26430	26434	4
																86318	86332	14		26533	26576	43
																86434	86453	19		26582	26599	17
																86545	86577	32		26607	26621	14
																86680	86694	14		26629	26640	11
																87355	87394	39		26653	26666	13
																87592	87643	51		26679	26688	9
																87741	87788	47		26767	26774	7
																88045	88070	25		26856	26890	34
																88443	88483	40		26903	26934	31
																88538	88569	31		26941	26963	22
																88573	88606	33		26974	26988	14
																88611	88623	12		26996	27017	21
																88705	88725	20		27037	27062	25
																88810	88836	26		27541	27546	5
																88915	88935	20		27555	27560	5
																89092	89107	15		27567	27576	9
																89108	89121	13		27590	27612	22
																89158	89207	49		27624	27626	2
																89515	89542	27		47570	47579	9
																89611	89635	24		47582	47585	3
																89745	89787	42		47589	47595	6
																89911	89925	14		47774	47779	5
																89983	90011	28		47794	47810	16
																90104	90123	19		47817	47842	25
																90255	90284	29		47851	47858	7
																90396	90414	18		47871	47881	10
																90449	90462	13		47886	47920	34
																90524	90538	14		47932	47938	6
																90588	90605	17		47948	47967	19
																90698	90713	15		48626	48670	44
																90785	90806	21		48922	48927	5
																90886	90926	40		48954	48961	7
																91005	91033	28		48978	49000	22
																91115	91141	26		49013	49014	1
																91193	91209	16		49022	49049	27
																91265	91288	23		49082	49088	6
																91360	91383	23		50194	50206	12
																91422	91447	25		50213	50225	12
																91511	91544	33		50228	50232	4
																91592	91614	22		50236	50245	9
																91724	91748	24		50261	50268	7
																91782	91812	30		51073	51099	26
																91867	91895	28		51111	51126	15
																91950	91969	19		51139	51160	21
																92035	92061	26		51191	51208	17
																92155	92174	19		51228	51236	8
																92212	92232	20		51257	51262	5
																92409	92435	26		51279	51294	15
																93199	93225	26		53330	53354	24
																93300	93318	18		53364	53391	27
																93417	93437	20		53408	53417	9
																93532	93549	17		53441	53463	22
																93662	93692	30		53473	53503	30
																93738	93759	21		53509	53515	6
																93820	93845	25		54278	54300	22
																93917	93940	23		54304	54431	127
																94064	94089	25		54435	54442	7
																94229	94261	32		55995	56002	7
																94352	94399	47		56167	56174	7
																101683	101696	13		56180	56189	9
																101782	101802	20		56196	56217	21
																101944	101979	35		56225	56249	24
																102016	102029	13		56258	56265	7
																106502	106519	17		56272	56286	14
																106527	106548	21		56295	56306	11
																106567	106577	10		56315	56327	12
																106703	106738	35		56333	56360	27
																106830	106856	26		56526	56527	1
																106999	107028	29		56594	56600	6
																107086	107132	46		56626	56628	2
																107324	107357	33		56649	56667	18
																107533	107556	23		56674	56696	22
																107867	107889	22		56968	56988	20
																108151	108175	24		56995	57004	9
																108629	108653	24		57011	57013	2
																108893	108938	45		57016	57024	8
																109973	110053	80		57045	57064	19
																110178	110231	53		57075	57084	9
																110251	110268	17		59234	59241	7
																110446	110469	23		60787	60797	10
																110528	110569	41		60812	60818	6
																110620	110663	43		60825	60839	14
																110796	110823	27		60847	60849	2
																110943	110968	25		60856	60858	2
																111005	111030	25		60949	60953	4
																111105	111155	50		60963	60986	23
																111485	111530	45		102258	102260	2
																111695	111735	40		102266	102275	9
																111955	111985	30		102280	102284	4
																112365	112410	45		102288	102291	3
																112510	112545	35		102298	102299	1
																113010	113046	36		102307	102312	5
																113231	113271	40		102328	102337	9
																113306	113356	50		102352	102360	8
																113383	113410	27		102365	102370	5
																113915	113965	50		102377	102389	12
																114040	114085	45		102400	102413	13
																114155	114190	35		102422	102437	15
																114337	114359	22		102443	102476	33
																114489	114539	50		102484	102504	20
																114554	114604	50		102516	102520	4
																115074	115100	26		102526	102534	8
																115358	115383	25		102582	102650	68
																115412	115436	24		102657	102699	42
																115520	115544	24		102710	102733	23
																115574	115609	35		102743	102777	34
																115639	115664	25		102792	102813	21
																115754	115782	28		102828	102834	6
																115793	115804	11		102841	102860	19
																115818	115841	23		106230	106238	8
																115913	115936	23		106245	106264	19
																115973	116003	30		106271	106286	15
																116116	116166	50		106314	106340	26
																116186	116226	40		106344	106346	2
																116246	116296	50		106360	106369	9
																116506	116536	30		106378	106388	10
																116621	116656	35		106399	106417	18
																116726	116761	35
																116891	116926	35
																117021	117051	30
																117121	117151	30
[truncated: 1 more columns]

## Sheet: suzukii female 6
Drosophila suzukii
Individual #6
Fly activity				Positioning				Protarsal contact				Meso/metatarsal contact				Abdomen drumming				Labellum contact				Feeding				Ovipositor contact				Egg pushing				Egg expulsion				Grooming				Abdominal convulsion				Discarded (due to focus)
Start	End	Duration		Start	End	Duration		Start	End	Duration		Start	End	Duration		Start	End	Duration		Start	End	Duration		Start	End	Duration		Start	End	Duration		Start	End	Duration		Start	End	Duration		Start	End	Duration		Start	End	Duration		Start	End
49930	90490	40560		50420	50450	30		50330	50355	25		52007	56120	4113		52430	52450	20		50330	50343	13						60420	60462	42		60625	64050	3330		64050	64365	315		51117	51126	9		69611	89976	20365		49930	50330
91010	98210	7200		50515	50530	15		50357	51120	763		56148	56173	25		52495	52520	25		50355	50361	6						60484	64374	3890										52041	52049	8		94073	96748	2675		90385	90490
99950	114900	14950		50575	50595	20		51124	52115	991		56288	56294	6		53355	53370	15		50368	50393	25						64509	64656	147										52061	52075	14						99950	104900
114905	117915	3010		50735	50745	10		52132	52136	4		56298	59747	3449		53960	53995	35		50400	50402	2						65011	67841	2830										52109	52131	22						114860	114955
118565	119670	1105		50820	50850	30		52171	52180	9		59762	59811	49		54010	54045	35		50412	50416	4						67853	67953	100										52138	52199	61						118565	118755
119730	120000	270		50890	50920	30		52201	52244	43		59979	64890	4911		54427	54444	17		50455	50462	7						89995	90312	317										52242	52277	35						119730	119760
				51040	51050	10		52323	52531	208		64893	64915	22		55391	55401	10		50467	50473	6						90317	90383	66										52277	52323	46
				51070	51075	5		52561	52578	17		67394	90371	22977		56006	56021	15		50489	50505	16						91450	91881	431										52532	52540	8
				51145	51175	30		52599	52626	27		91375	97624	6249		56646	56673	27		50536	50560	24																		52545	52571	26
				51205	51235	30		52638	52645	7		106600	114701	8101		57943	57963	20		50574	50579	5																		52577	52598	21
				51925	52035	110		52661	52676	15		114707	114744	37		59360	59390	30		50600	50606	6																		52624	52639	15
				52075	52100	25		52708	52731	23		115055	116528	1473		64683	64702	19		50614	50623	9																		52645	52662	17
				52205	52235	30		52776	52785	9		116530	116561	31		67836	67856	20		50631	50646	15																		52676	52704	28
				52340	52425	85		52866	52891	25		116571	116578	7		67941	67966	25		50681	50690	9																		52732	52769	37
				52455	52495	40		52967	52985	18		116669	116693	24		67986	68031	45		50772	50785	13																		52785	52863	78
				52550	52570	20		53095	53150	55		116700	117788	1088		68301	68321	20		50803	50821	18																		52891	52965	74
				53195	53200	5		53200	53235	35		118840	119448	608		93322	93337	15		51090	51095	5																		52987	53095	108
				53275	53335	60		53265	54489	1224						93618	93658	40		51195	51197	2																		53147	53187	40
				53385	53485	100		54634	54658	24						94018	94048	30		51211	51240	29																		53233	53266	33
				53590	53645	55		54662	54680	18						96760	96785	25		51258	51292	34																		54729	54750	21
				53685	53710	25		54683	55566	883						96790	96813	23		51309	51313	4																		56773	56796	23
				53845	53960	115		55570	55581	11						97139	97156	17		51321	51361	40																		56821	56833	12
				53990	54010	20		55586	55795	209						97331	97366	35		51384	51401	17																		56848	56869	21
				54045	54425	380		56170	56195	25						97391	97406	15		51414	51430	16																		56891	56952	61
				54470	54500	30		56200	56215	15						97481	97506	25		51448	51483	35																		56967	56979	12
				54585	54730	145		56220	56235	15						97536	97561	25		51496	51513	17																		57007	57029	22
				54745	54930	185		56240	56265	25						106556	106569	13		51524	51555	31																		57046	57105	59
				54960	54975	15		56270	56463	193						106669	106682	13		51573	51589	16																		57146	57170	24
				55165	55440	275		56470	56512	42						113880	113930	50		51603	51622	19																		57202	57220	18
				55560	55620	60		56517	56530	13						115666	115717	51		51636	51657	21																		57255	57332	77
				55760	56005	245		56536	56823	287						115741	115767	26		51669	51691	22																		57369	57382	13
				56040	56310	270		56831	56849	18						115788	115808	20		51703	51720	17																		57404	57422	18
				56320	56375	55		56863	56900	37						116044	116063	19		51731	51753	22																		57454	57474	20
				56390	56415	25		56953	56965	12						116379	116387	8		51767	51792	25																		57486	57525	39
				56425	56440	15		56975	57007	32						116465	116508	43		51807	51820	13																		59458	59517	59
				56460	56465	5		57028	57046	18						119126	119140	14		51839	51855	16																		92472	92493	21
				56510	56525	15		57105	57146	41						119160	119178	18		51866	51885	19																		93004	93058	54
				56545	56645	100		57170	57256	86						119382	119411	29		53441	53442	1																		93424	93616	192
				56695	56705	10		57338	57373	35										53478	53492	14																		96855	97083	228
				56715	56730	15		57383	57408	25										53504	53509	5																		97637	97647	10
				56765	56770	5		57433	57453	20										53522	53532	10																		97674	97699	25
				56795	56815	20		57483	57486	3										53547	53552	5																		97782	97820	38
				56875	56890	15		57526	57891	365										53565	53572	7																		116717	116736	19
				57505	57570	65		58090	58110	20										53591	53596	5																		119235	119300	65
				57610	57825	215		58138	58175	37										53609	53613	4
				57865	57940	75		58193	58460	267										53630	53635	5
				58015	58085	70		58541	58556	15										53648	53675	27
				58110	58125	15		58560	59119	559										53689	53706	17
				58145	58175	30		59133	59168	35										53726	53741	15
				58195	58230	35		59173	59204	31										53755	53779	24
				58440	58470	30		59210	59221	11										53790	53814	24
				58490	58615	125		59227	59253	26										53828	53848	20
				58645	59360	715		59261	59273	12										54396	54413	17
				59420	59455	35		59283	59286	3										54457	54471	14
				59535	59600	65		59291	59307	16										54502	54521	19
				59620	59660	40		59789	59803	14										54528	54553	25
				59700	59890	190		59807	60381	574										54568	54604	36
				59925	60030	105		64976	65011	35										54616	54623	7
				60045	60355	310		65071	67076	2005										55005	55014	9
				60380	60430	50		67086	67396	310										55028	55036	8
				60445	60510	65		67406	67736	330										55042	55052	10
				60560	60600	40		67746	68296	550										55056	55071	15
				64365	64520	155		68306	68361	55										55080	55094	14
				64540	64555	15		91133	91186	53										55101	55114	13
				64575	64685	110		91188	91241	53										55150	55164	14
				64725	65025	300		91247	91528	281										55173	55176	3
				67060	67095	35		91533	93254	1721										55182	55188	6
				67190	67435	245		105205	114383	9178										55382	55397	15
				67645	67835	190		114395	114425	30										55424	55439	15
				67860	67935	75		114437	114459	22										55452	55462	10
				67970	67990	20		114473	114476	3										55478	55504	26
				68045	68310	265		114995	115935	940										55514	55532	18
				68335	68370	35		115945	116266	321										55542	55561	19
				68405	68465	60		116825	117317	492										55666	55676	10
				68500	68530	30		117332	117346	14										55682	55711	29
				89976	90490	514		117347	117363	16										56435	56446	11
				91010	91165	155		117388	117435	47										56454	56479	25
				91180	91375	195		117439	117461	22										56495	56510	15
				91520	91620	100		117464	117660	196										57724	57730	6
				92160	92230	70		118763	118781	18										57776	57782	6
				92380	92470	90		118787	119115	328										57789	57798	9
				92490	92545	55														57820	57833	13
				92610	92685	75														57859	57872	13
				93030	93065	35														58240	58269	29
				93095	93305	210														58282	58311	29
				93360	93385	25														58322	58328	6
				93915	93945	30														58332	58345	13
				93985	94005	20														58347	58359	12
				95685	95715	30														58367	58384	17
				97215	97305	90														58393	58417	24
				97370	97400	30														58447	58451	4
				97440	97465	25														58847	58860	13
				97510	97535	25														58868	58884	16
				97565	97670	105														60143	60147	4
				97705	97930	225														64954	64972	18
				97985	98095	110														64975	64979	4
				98185	98210	25														64983	64988	5
				104900	105005	105														64991	65003	12
				105045	105225	180														65018	65021	3
				106435	106555	120														65032	65038	6
				106575	106670	95														65089	65106	17
				106680	106930	250														65113	65137	24
				106955	106965	10														65145	65151	6
				108720	108795	75														65158	65179	21
				113660	113895	235														65191	65195	4
				113945	113970	25														65202	65209	7
				114255	114295	40														65220	65236	16
				114375	114400	25														65243	65250	7
				114415	114540	125														65256	65280	24
				114565	114795	230														65288	65294	6
				114955	114985	30														65301	65321	20
				114990	115090	100														65325	65330	5
				115140	115210	70														65334	65347	13
				115350	115370	20														65366	65382	16
				115405	115665	260														65395	65418	23
				115730	115740	10														65424	65448	24
				115840	116010	170														65453	65465	12
				116250	116465	215														65481	65494	13
				116510	116910	400														65507	65524	17
				116975	116990	15														65532	65548	16
				117065	117415	350														65562	65583	21
				117625	117830	205														65597	65623	26
				117870	117915	45														65638	65654	16
				118755	118860	105														65673	65701	28
				118870	118895	25														65709	65730	21
				118920	119125	205														65753	65766	13
				119135	119160	25														65780	65798	18
				119290	119380	90														65821	65847	26
				119425	119530	105														65861	65870	9
				119605	119670	65														65884	65888	4
																				65902	65920	18
																				65951	65964	13
																				65988	66002	14
																				66012	66029	17
																				66042	66056	14
																				66066	66070	4
																				66081	66096	15
																				66107	66121	14
																				66143	66149	6
																				66164	66199	35
																				66207	66222	15
																				66248	66261	13
																				66265	66278	13
																				66289	66302	13
																				66305	66311	6
																				66330	66340	10
																				66343	66356	13
																				66370	66379	9
																				66384	66385	1
																				66396	66405	9
																				66408	66410	2
																				66416	66422	6
																				66435	66442	7
																				66446	66458	12
																				66471	66487	16
																				66492	66496	4
																				66510	66522	12
																				66524	66534	10
																				66549	66568	19
																				66570	66576	6
																				66584	66598	14
																				66606	66611	5
																				66622	66637	15
																				66643	66646	3
																				66852	66886	34
																				66894	66920	26
																				66934	66948	14
																				66973	66994	21
																				67011	67065	54
																				67080	67102	22
																				67115	67125	10
																				67269	67272	3
																				67402	67406	4
																				67415	67420	5
																				67436	67452	16
																				67460	67476	16
																				67496	67505	9
																				67513	67526	13
																				67548	67568	20
																				67580	67593	13
																				67596	67605	9
																				67615	67629	14
																				67637	67650	13
																				67651	67664	13
																				67675	67682	7
																				68333	68337	4
																				68345	68350	5
																				68356	68368	12
																				68375	68392	17
																				68401	68416	15
																				68422	68438	16
																				68443	68463	20
																				68470	68484	14
																				68489	68503	14
																				68515	68521	6
																				68533	68558	25
																				68570	68588	18
																				68601	68623	22
																				68636	68654	18
																				68673	68701	28
																				68717	68748	31
																				68763	68784	21
																				68797	68818	21
																				68830	68858	28
																				68872	68890	18
																				69011	69026	15
																				69031	69051	20
																				69054	69068	14
																				69080	69092	12
																				69101	69124	23
																				69132	69152	20
																				69163	69182	19
																				69194	69209	15
																				69214	69218	4
																				69231	69240	9
																				69244	69253	9
																				69268	69286	18
																				69334	69351	17
																				69368	69387	19
																				69415	69430	15
																				69456	69475	19
																				91171	91177	6
																				91198	91203	5
																				91220	91225	5
																				91231	91236	5
																				91372	91389	17
																				91396	91409	13
																				91416	91437	21
																				91448	91462	14
																				91472	91485	13
																				91498	91504	6
																				91530	91562	32
																				91575	91587	12
																				91600	91611	11
																				91624	91640	16
																				91654	91667	13
																				91673	91691	18
																				91700	91711	11
																				91730	91743	13
																				91758	91769	11
																				91784	91798	14
																				91810	91829	19
																				91841	91858	17
																				91864	91885	21
																				91895	91914	19
																				91925	91947	22
																				91960	91974	14
																				91985	92005	20
																				92018	92039	21
																				92050	92067	17
																				92077	92098	21
																				92114	92144	30
																				92152	92176	24
																				92186	92206	20
																				92220	92227	7
																				92243	92263	20
																				92271	92288	17
																				92296	92313	17
																				92324	92337	13
																				92349	92367	18
																				92377	92394	17
																				92402	92417	15
																				92650	92655	5
																				92673	92681	8
																				92691	92706	15
																				92716	92725	9
																				92738	92745	7
																				92752	92766	14
																				92783	92793	10
																				92804	92825	21
																				92852	92880	28
																				92888	92896	8
																				92910	92932	22
																				92960	92991	31
																				93040	93056	16
																				93064	93076	12
																				93088	93098	10
																				93107	93114	7
																				93124	93131	7
																				105026	105033	7
																				105222	105257	35
																				105266	105277	11
																				105297	105304	7
																				105313	105325	12
																				105335	105353	18
																				105361	105373	12
																				105386	105404	18
																				105419	105433	14
																				105440	105444	4
																				105457	105479	22
																				105493	105523	30
																				105535	105552	17
																				105559	105586	27
																				105593	105622	29
																				105630	105654	24
																				105664	105692	28
																				105703	105733	30
																				105742	105770	28
																				105779	105842	63
																				105853	105873	20
																				105881	105895	14
																				105903	105934	31
																				105944	105975	31
																				105983	106010	27
																				106021	106048	27
																				106057	106083	26
																				106091	106116	25
																				106127	106147	20
																				106156	106179	23
																				106186	106208	22
																				106217	106241	24
																				106253	106272	19
																				106283	106295	12
																				106303	106327	24
																				106372	106387	15
																				106396	106424	28
																				106431	106438	7
																				106472	106476	4
																				106480	106486	6
																				106845	106871	26
																				106881	106889	8
																				106895	106902	7
																				106909	106915	6
																				106921	106935	14
																				106941	106952	11
																				106961	106974	13
																				106985	106991	6
																				107000	107004	4
																				107015	107027	12
																				107037	107044	7
																				107056	107065	9
																				107073	107079	6
																				107091	107098	7
																				107108	107115	7
																				107127	107134	7
																				107144	107148	4
																				107161	107168	7
																				107173	107183	10
																				107194	107200	6
																				107211	107215	4
																				107418	107428	10
																				107518	107549	31
																				107550	107552	2
																				107566	107575	9
																				107582	107589	7
																				107598	107622	24
																				107633	107657	24
																				107667	107689	22
																				107698	107719	21
																				107731	107752	21
																				107843	107862	19
																				107874	107899	25
																				107908	107930	22
																				107941	107962	21
																				107979	107993	14
																				108006	108027	21
																				108037	108046	9
																				108052	108068	16
																				108079	108084	5
																				108092	108105	13
																				108110	108136	26
																				108141	108155	14
																				108161	108188	27
																				108198	108217	19
																				108228	108249	21
																				108255	108273	18
																				108282	108296	14
																				108299	108314	15
																				108321	108341	20
																				108350	108369	19
																				108379	108386	7
																				108771	108792	21
																				108801	108816	15
																				108830	108848	18
																				108860	108876	16
																				108889	108905	16
																				108915	108932	17
																				108945	108956	11
																				108970	108976	6
																				108983	109004	21
																				109048	109058	10
																				109081	109097	16
																				109125	109139	14
																				109146	109161	15
																				109172	109188	16
																				109197	109212	15
																				109226	109236	10
																				109244	109262	18
																				109273	109286	13
																				109293	109310	17
																				109317	109333	16
																				109343	109358	15
																				109385	109397	12
																				109420	109433	13
																				109441	109449	8
																				109468	109480	12
																				109507	109518	11
																				109526	109541	15
																				109567	109578	11
																				109590	109603	13
																				109614	109630	16
																				109642	109655	13
																				109666	109680	14
																				109693	109705	12
																				109717	109733	16
																				109743	109753	10
																				109759	109773	14
																				109782	109796	14
																				109806	109821	15
																				109831	109847	16
																				109877	109889	12
																				109897	109913	16
																				109924	109939	15
																				109961	109975	14
																				109985	110000	15
																				111378	111399	21
																				111410	111428	18
																				111440	111455	15
																				111467	111483	16
																				111494	111512	18
																				111524	111539	15
																				111557	111563	6
																				111570	111591	21
																				111615	111634	19
																				111641	111661	20
																				111672	111691	19
																				111705	111729	24
																				111740	111755	15
																				111768	111783	15
																				111795	111808	13
																				111817	111836	19
																				113081	113112	31
																				113123	113145	22
																				113154	113173	19
																				113184	113202	18
																				113213	113232	19
																				113244	113261	17
																				113272	113290	18
																				113300	113319	19
																				113329	113347	18
																				113359	113375	16
																				113385	113404	19
																				113415	113432	17
																				113440	113458	18
																				113466	113484	18
																				113493	113512	19
																				113523	113541	18
																				113550	113560	10
																				113567	113574	7
																				113579	113604	25
																				113613	113624	11
																				113635	113643	8
																				113651	113659	8
																				113668	113679	11
																				113946	113954	8
																				113962	113985	23
																				113997	114008	11
																				114018	114033	15
																				114039	114055	16
																				114061	114075	14
																				114084	114096	12
																				114108	114123	15
																				114130	114150	20
																				114159	114173	14
																				114181	114196	15
																				114204	114227	23
																				114234	114252	18
																				114283	114295	12
																				114301	114315	14
																				114325	114342	17
																				114349	114364	15
																				114391	114400	9
																				115125	115132	7
																				115142	115150	8
																				115155	115165	10
																				115173	115182	9
																				115194	115207	13
																				115218	115233	15
																				115242	115257	15
																				115271	115284	13
																				115296	115315	19
																				115323	115343	20
																				115356	115377	21
																				115389	115404	15
																				115411	115422	11
																				115980	115985	5
																				115994	116004	10
																				116011	116041	30
																				116047	116065	18
																				116073	116094	21
																				116102	116129	27
																				116140	116165	25
																				116174	116199	25
																				116213	116232	19
																				116959	116970	11
																				116979	116990	11
																				116998	117011	13
																				117018	117033	15
																				117061	117070	9
																				117298	117307	9
																				117426	117433	7
																				117445	117452	7
																				117460	117472	12
																				117486	117497	11
																				117511	117523	12
																				117531	117547	16
																				117554	117568	14
																				117579	117598	19
																				117610	117625	15
																				118893	118900	7
																				118907	118914	7
																				118924	118933	9
																				118946	118949	3
[truncated: 1 more columns]

## Sheet: suzukii female 7
Drosophila suzukii
Individual #7
Fly activity				Positioning				Protarsal contact				Meso/metatarsal contact				Abdomen drumming				Labellum contact				Feeding				Ovipositor contact				Egg pushing				Egg expulsion				Grooming				Abdominal convulsion				Discarded (due to focus)
Start	End	Duration		Start	End	Duration		Start	End	Duration		Start	End	Duration		Start	End	Duration		Start	End	Duration		Start	End	Duration		Start	End	Duration		Start	End	Duration		Start	End	Duration		Start	End	Duration		Start	End	Duration		Start	End
28935	94845	65910		34238	34298	60		36076	36774	698		34143	37633	3490		39420	39445	25		34143	34151	8		51787	51866	79		34202	34222	20		34555	35110	555		35110	35370	260		40157	40196	39		45385	45441	56		28935	34143
94935	98805	3870		35758	36038	280		36781	36830	49		37639	42822	5183		39560	39590	30		34171	34194	23						34352	35750	1398		80708	81383	675						40224	40249	25		46521	46868	347		108095	109120
98905	100810	1905		37528	37588	60		36836	36897	61		42987	43154	167		41043	41085	42		35871	35888	17						40200	41026	826										40583	40626	43		48903	49035	132		118775	118935
101035	103610	2575		37603	37668	65		36901	36951	50		43162	43171	9		43080	43095	15		35954	35965	11						59534	59663	129										41137	41177	40		49840	49958	118
103825	105325	1500		38733	38838	105		36955	37049	94		43176	51363	8187		51453	51462	9		35981	35984	3						80479	81658	1179										41217	41254	37		53302	53416	114
108095	111005	2910		39288	39343	55		37054	37124	70		51375	52641	1266		61129	61178	49		35993	36023	30						97399	97413	14										41287	41320	33		54617	55036	419
111340	112305	965		39388	39418	30		37129	37444	315		52648	52753	105		61407	61420	13		36029	36050	21						111750	112036	286										42405	42447	42		55106	55474	368
112490	113525	1035		39558	39563	5		37449	37518	69		52759	57665	4906		61445	61473	28		36057	36083	26						114438	114451	13										42652	42709	57		55682	55762	80
113875	115920	2045		39598	39858	260		37526	37548	22		57705	57903	198		62165	62192	27		36089	36162	73						114461	114535	74										51187	51204	17		56072	56341	269
116140	117375	1235		40148	40208	60		37554	37566	12		57912	58040	128		73139	73159	20		36170	36189	19						114542	114628	86										52607	52630	23		56901	57184	283
118775	118935	160		40398	40418	20		37572	37621	49		58046	58283	237		77727	77772	45		36195	36241	46						114644	114861	217										52683	52718	35		60103	60772	669
				40838	40898	60		37626	37641	15		58293	58343	50		78497	78527	30		36248	36278	30																		52750	52790	40		60787	61059	272
				40948	41043	95		37647	38464	817		58349	59748	1399		78932	78958	26		36283	36310	27																		54126	54174	48		61658	62095	437
				41123	41283	160		38470	38715	245		60029	60073	44		78983	79009	26		36315	36336	21																		54419	54451	32		62428	64080	1652
				42348	42648	300		38722	38759	37		61331	81882	20551		79049	79067	18		36343	36345	2																		57421	57468	47		66415	67049	634
				42743	43083	340		38765	38783	18		81935	82010	75		79452	79487	35		36363	36363	0																		58788	58822	34		72174	72419	245
				43133	43178	45		38790	38794	4		82017	82460	443		95821	95837	16		36369	36439	70																		58955	58987	32		77059	77282	223
				43248	43513	265		38797	38808	11		82465	82527	62		100263	100276	13		36444	36508	64																		59422	59468	46		82765	82792	27
				43638	43683	45		38812	38857	45		82643	82668	25		100341	100359	18		36512	36538	26																		91015	91033	18		84367	86167	1800
				50453	50803	350		38868	39120	252		82672	83742	1070		100399	100425	26		36543	36576	33																		96437	96461	24		86227	87102	875
				50863	50953	90		39126	39237	111		83771	83797	26		101485	101502	17		36581	36613	32																		96635	96666	31		87667	87904	237
				51103	51553	450		39251	39276	25		83915	83928	13		101850	101874	24		36618	36648	30																		96688	96717	29		88079	88285	206
				52628	52873	245		39697	39730	33		83937	83973	36		102764	102775	11		36653	36682	29																		98032	98073	41		88615	89769	1154
				52933	52993	60		39732	39741	9		83977	90004	6027		102795	102802	7		36686	36717	31																		98610	98647	37		91971	92401	430
				53778	54123	345		39749	39753	4		90984	94790	3806		102890	102998	108		36722	36757	35																		98658	98702	44
				54188	54218	30		39768	40156	388		95622	95662	40		103149	103164	15		36761	36790	29																		98945	99011	66
				57338	57363	25		40197	40223	26		95667	95762	95		103305	103331	26		36796	36822	26																		99022	99096	74
				57473	58063	590		40251	40273	22		95770	96537	767		103431	103446	15		36831	36856	25																		100083	100108	25
				58243	58553	310		40285	40406	121		96540	96574	34		104810	104819	9		36862	36885	23																		100208	100224	16
				58863	59143	280		40438	40582	144		97348	97367	19		104894	104902	8		36892	36910	18																		101362	101379	17
				59223	59423	200		40626	40855	229		97371	98722	1351		105223	105253	30		36918	36937	19																		101387	101439	52
				59463	59818	355		40864	40872	8		98953	99121	168		109250	109290	40		36948	36953	5																		103959	104014	55
				59888	60098	210		40876	40954	78		99125	99131	6		109705	109728	23		36959	37075	116																		104613	104721	108
				61303	61448	145		41016	41136	120		99251	99284	33		109823	109846	23		37082	37107	25																		104734	104778	44
				61473	61688	215		42820	42842	22		99287	99423	136		109946	109982	36		37112	37135	23																		104838	104866	28
				62083	62163	80		42847	42904	57		99427	99468	41		110832	110843	11		37141	37167	26																		104951	105044	93
				62218	62323	105		42910	42930	20		99483	99498	15		112136	112149	13		37174	37202	28																		111554	111572	18
				62363	62523	160		42936	42953	17		99501	100150	649		113014	113044	30		37208	37233	25																		111575	111604	29
				78828	78898	70		42957	43035	78		101730	101746	16		113015	113037	22		37241	37272	31																		111608	111637	29
				78923	78928	5		43041	43045	4		101750	103556	1806		113173	113190	17		37281	37308	27																		112722	112728	6
				78963	78983	20		43049	43128	79		104141	104216	75		113173	113207	34		37315	37343	28																		112773	112796	23
				79033	79053	20		43133	50567	7434		104220	104942	722		114352	114367	15		37349	37379	30																		113943	113984	41
				79088	79453	365		50577	50601	24		109120	110138	1018		116850	116864	14		37386	37418	32																		113998	114078	80
				79513	79613	100		50608	50622	14		110189	110772	583		117084	117114	30		37424	37452	28																		114160	114235	75
				80393	80608	215		50631	50669	38		111985	112002	17		117189	117204	15		37455	37483	28																		114662	114696	34
				81708	82088	380		50685	50692	7		112008	112259	251		117274	117289	15		37499	37503	4																		114759	114833	74
				82163	82293	130		50696	50702	6		112728	112758	30						37521	37532	11																		116926	116957	31
				82403	83093	690		51509	51524	15		112764	113158	394						37555	37625	70																		116984	117052	68
				83233	83408	175		51531	51549	18		114884	114915	31						37650	37660	10
				83453	83498	45		51555	51577	22		114919	115885	966						37665	37687	22
				83733	84153	420		51581	51596	15		116335	116412	77						37691	37716	25
				87108	87768	660		51602	52575	973		116419	117158	739						37720	37759	39
				87863	87888	25		52589	53915	1326										37766	37795	29
				87978	88103	125		53925	53940	15										37798	37841	43
				88368	88558	190		53965	53972	7										37845	37917	72
				89938	90473	535		54395	54402	7										37928	37945	17
				90798	90818	20		57896	57923	27										37956	37987	31
				90883	91298	415		57930	57939	9										37995	38053	58
				93898	94845	947		57953	57962	9										38064	38083	19
				94935	95105	170		57971	58012	41										38091	38126	35
				95445	95815	370		58018	58255	237										38132	38175	43
				95835	95895	60		58270	58302	32										38185	38199	14
				96065	97645	1580		58308	58748	440										38206	38233	27
				97945	98515	570		58756	58784	28										38239	38284	45
				98565	98805	240		58830	58834	4										38296	38333	37
				98905	98955	50		59008	59020	12										38343	38378	35
				99010	99030	20		59701	59723	22										38389	38425	36
				99110	99150	40		59725	59737	12										38438	38472	34
				99260	99325	65		59745	59835	90										38482	38516	34
				99400	99925	525		59841	62029	2188										38527	38558	31
				99995	100345	350		62034	62070	36										38569	38600	31
				100390	100400	10		62085	62158	73										38605	38640	35
				100680	100715	35		62165	62227	62										38651	38656	5
				100755	100810	55		62233	62254	21										38666	38679	13
				101035	101080	45		62262	62278	16										38689	38711	22
				101250	101330	80		62285	62298	13										38719	38727	8
				101450	101485	35		62304	62322	18										38735	38835	100
				101525	101850	325		62330	62353	23										38844	38861	17
				101880	101890	10		62367	62407	40										38866	38881	15
				102710	102765	55		79250	79310	60										38888	38908	20
				102855	102895	40		79314	79349	35										38913	38938	25
				103105	103150	45		79352	79381	29										38943	38965	22
				103220	103305	85		79386	79401	15										38970	38994	24
				103385	103435	50		79406	79425	19										38998	39053	55
				103445	103610	165		79430	79443	13										39059	39085	26
				103825	103980	155		79446	79496	50										39095	39113	18
				104020	104080	60		79500	79525	25										39129	39144	15
				104135	104620	485		79530	79548	18										39168	39198	30
				104870	104955	85		79553	79572	19										42868	42871	3
				105130	105225	95		79576	79592	16										42881	42889	8
				105290	105325	35		79596	79603	7										42894	42896	2
				109120	109260	140		79606	79625	19										43029	43040	11
				109625	109705	80		79629	80218	589										43048	43065	17
				109745	109825	80		80225	80398	173										43139	43153	14
				109855	109940	85		82036	82054	18										43232	43249	17
				110125	110375	250		82058	82082	24										43443	43448	5
				110475	110550	75		82088	82147	59										43458	43487	29
				110615	110690	75		82152	82245	93										43497	43517	20
				110735	110820	85		82249	82422	173										43528	43550	22
				110860	111005	145		82427	82556	129										43559	43579	20
				111340	111390	50		82559	82569	10										43591	43606	15
				111430	111455	25		82573	82592	19										43658	43692	34
				111490	111560	70		82596	82598	2										43699	43720	21
				111640	112135	495		82611	82621	10										43729	43749	20
				112190	112305	115		82625	82718	93										43759	43764	5
				112490	112590	100		82726	82754	28										51610	51656	46
				112695	112910	215		82760	82804	44										51663	51679	16
				112930	113015	85		82811	82892	81										51690	51711	21
				113060	113170	110		82903	82922	19										51719	51737	18
				113395	113525	130		82926	82952	26										51746	51769	23
				113875	113935	60		82957	82974	17										51784	51864	80
				114275	114350	75		82977	82984	7										51876	51905	29
				114375	114755	380		82989	83006	17										51916	51975	59
				114860	114920	60		83011	83025	14										51988	52029	41
				114970	115135	165		83030	83041	11										52048	52062	14
				115675	115920	245		83045	83050	5										52074	52102	28
				116140	116230	90		83085	83104	19										52113	52146	33
				116375	116610	235		83110	83220	110										52165	52193	28
				116690	116850	160		83235	83254	19										52241	52259	18
				116925	116925	0		83785	83787	2										52292	52311	19
				116960	116990	30		83812	87088	3276										52320	52333	13
				117140	117185	45		87093	87136	43										52343	52378	35
				117230	117270	40		87143	87159	16										52393	52419	26
				117310	117375	65		87169	87190	21										52427	52433	6
								87242	87245	3										52445	52487	42
								87987	88043	56										52498	52523	25
								88049	88063	14										52536	52575	39
								88073	88103	30										53114	53127	13
								88113	88126	13										53135	53153	18
								88137	88231	94										53158	53174	16
								88253	88388	135										53194	53215	21
								90415	90427	12										53220	53239	19
								90431	90435	4										53247	53267	20
								90439	90449	10										53302	53311	9
								90452	90461	9										53442	53460	18
								90464	90477	13										53467	53485	18
								90480	90491	11										53658	53687	29
								90495	90511	16										53694	53711	17
								90516	90525	9										58122	58133	11
								90531	90565	34										58141	58149	8
								90570	90608	38										58155	58178	23
								90612	90783	171										58233	58238	5
								90789	90957	168										58470	58471	1
								90964	91102	138										58477	58479	2
								91116	91135	19										58528	58531	3
								91138	91213	75										58543	58571	28
								91215	93851	2636										58577	58602	25
								93859	93924	65										58612	58635	23
								93937	93962	25										58657	58681	24
								93980	94004	24										58690	58712	22
								94009	94032	23										59757	59830	73
								94039	94049	10										59837	59846	9
								94062	94068	6										61646	61659	13
								94075	94108	33										61691	61694	3
								94985	94998	13										61787	61791	4
								95004	95444	440										79421	79438	17
								95449	95556	107										79443	79444	1
								95561	95626	65										79486	79496	10
								95632	95734	102										79503	79521	18
								95743	95770	27										82321	82337	16
								95772	95774	2										82347	82350	3
								95777	96166	389										82358	82376	18
								96174	96188	14										82384	82404	20
								96199	96253	54										82945	82949	4
								96263	96408	145										83111	83143	32
								97029	97067	38										83152	83165	13
								97071	97088	17										83174	83201	27
								97093	97121	28										83853	83855	2
								97125	97143	18										83865	83867	2
								97150	97172	22										83873	83874	1
								97176	97199	23										83879	83886	7
								97203	97213	10										83923	83923	0
								97218	97237	19										83961	83968	7
								97242	97377	135										83973	83979	6
								97383	97449	66										83984	83987	3
								97488	97505	17										83993	84004	11
								97510	97953	443										84136	84151	15
								97965	98017	52										84156	84175	19
								98020	98032	12										84181	84202	21
								98471	98484	13										84209	84262	53
								98490	98511	21										84284	84296	12
								98521	98588	67										84325	84349	24
								99022	99033	11										84359	84375	16
								99091	99104	13										84386	84416	30
								99109	99121	12										84428	84494	66
								99125	99147	22										84932	84965	33
								99152	99249	97										84977	84990	13
								99254	99532	278										84997	85019	22
								99536	99549	13										85109	85130	21
								99553	99605	52										85156	85178	22
								99607	99643	36										85196	85211	15
								99647	99686	39										86034	86049	15
								99691	99731	40										86061	86083	22
								99737	99756	19										86098	86114	16
								99763	99777	14										86158	86174	16
								99781	99799	18										87684	87690	6
								99802	99811	9										87694	87734	40
								99814	99830	16										87739	87755	16
								99835	99843	8										87762	87811	49
								99848	99871	23										87817	87870	53
								99878	99887	9										87875	87901	26
								99891	99919	28										87905	87931	26
								99923	99929	6										87962	87980	18
								99933	99955	22										87988	88008	20
								99966	99999	33										88038	88039	1
								100004	100016	12										88073	88092	19
								101584	101598	14										88099	88116	17
								101602	101637	35										88124	88138	14
								101640	101653	13										88147	88165	18
								101658	101662	4										88173	88193	20
								101666	101681	15										88203	88226	23
								101684	101690	6										88233	88255	22
								101695	101714	19										88268	88290	22
								101718	101732	14										88297	88317	20
								101737	101756	19										88328	88347	19
								101761	101775	14										90529	90539	10
								101779	101789	10										90621	90641	20
								101794	101817	23										90647	90692	45
								101821	101850	29										90698	90719	21
								101854	101918	64										90725	90743	18
								101922	101938	16										90751	90770	19
								101942	102730	788										90778	90800	22
								104045	104131	86										90808	90830	22
								104137	104474	337										90838	90867	29
								104481	104535	54										90882	90901	19
								109123	109142	19										90909	90930	21
								109193	109209	16										91271	91317	46
								109213	109228	15										91323	91340	17
								109258	109259	1										91348	91362	14
								109261	109321	60										91369	91389	20
								109324	109659	335										91397	91417	20
								110341	110354	13										91425	91445	20
								110356	110379	23										91455	91485	30
								110382	110388	6										91494	91533	39
								110391	110409	18										91541	91567	26
								110413	110469	56										91577	91606	29
								110474	110504	30										91616	91658	42
								110509	110544	35										93475	93502	27
								110547	110561	14										93513	93530	17
								110564	110569	5										93539	93556	17
								110573	110579	6										93564	93583	19
								110584	110597	13										93592	93608	16
								110603	110635	32										93615	93648	33
								110640	110656	16										93657	93685	28
								111817	111831	14										93695	93723	28
								111834	111851	17										93732	93757	25
								111854	112085	231										93769	93789	20
								112545	112563	18										93811	93834	23
								112566	112639	73										93856	93877	21
								112643	112659	16										95104	95116	12
								112661	112698	37										95124	95142	18
								112702	112710	8										95150	95173	23
								112755	112968	213										95180	95202	22
								112973	112981	8										95210	95232	22
								112987	113008	21										95239	95261	22
								114446	114448	2										95269	95291	22
								114501	114540	39										95298	95321	23
								114542	114638	96										95330	95342	12
								114642	114661	19										95347	95360	13
								114873	114887	14										95383	95418	35
								114891	115685	794										95435	95453	18
								115692	115714	22										95461	95477	16
								115720	115730	10										95482	95497	15
								115735	115743	8										95503	95518	15
								115749	115764	15										95524	95552	28
								116178	116205	27										95559	95581	22
								116208	116226	18										95591	95612	21
								116230	116344	114										97548	97553	5
								116349	116388	39										97560	97565	5
								116392	116493	101										97572	97588	16
								116502	116515	13										97597	97615	18
								116545	116559	14										97624	97637	13
								116562	116565	3										97661	97685	24
								116571	116595	24										97696	97714	18
								116601	116607	6										97722	97756	34
								116612	116691	79										97795	97817	22
								116695	116735	40										97829	97853	24
								116767	116784	17										97865	97888	23
								117429	117429	0										97900	97918	18
																				99173	99188	15
																				99196	99214	18
																				99220	99239	19
																				99246	99264	18
																				99271	99279	8
																				99289	99313	24
																				99324	99333	9
																				99939	99950	11
																				99957	99981	24
																				104091	104121	30
																				104147	104149	2
																				104158	104179	21
																				104228	104237	9
																				109120	109123	3
																				109127	109135	8
																				109141	109155	14
																				109160	109167	7
																				109198	109255	57
																				112632	112635	3
																				112645	112650	5
																				112656	112661	5
																				115126	115155	29
																				115159	115191	32
																				115203	115222	19
																				115232	115251	19
																				115263	115284	21
																				115419	115439	20
																				115553	115578	25
																				116219	116222	3
																				116229	116255	26
																				116263	116284	21
																				116292	116312	20
																				116320	116329	9
																				116340	116357	17
																				116364	116375	11
[truncated: 1 more columns]

## Sheet: suzukii female 8
Drosophila suzukii
Individual #8
Fly activity				Positioning				Protarsal contact				Meso/metatarsal contact				Abdomen drumming				Labellum contact				Feeding				Ovipositor contact				Egg pushing				Egg expulsion				Grooming				Abdominal convulsion				Discarded (due to focus)
Start	End	Duration		Start	End	Duration		Start	End	Duration		Start	End	Duration		Start	End	Duration		Start	End	Duration		Start	End	Duration		Start	End	Duration		Start	End	Duration		Start	End	Duration		Start	End	Duration		Start	End	Duration		Start	End
16585	25730	9145		19926	20001	75		19201	21520	2319		21767	25350	3583		23345	23378	33		19227	19234	7		88630	88730	100		54934	58565	3631		56705	58524	1819		70415	70503	88		23737	23755	18						16585	19201
27925	28170	245		21086	21316	230		21526	21772	246		25354	25394	40		23443	23471	28		19247	19260	13						58691	59216	525		58801	59047	246						31633	31651	18						27925	28170
30430	35470	5040		21541	21566	25		21779	21816	37		25398	25466	68		23494	23508	14		19310	19321	11						59282	59296	14		59565	59642	77						31675	31696	21						33552	34050
36610	37575	965		21631	21646	15		21819	21997	178		31312	31322	10		24851	24886	35		19378	19396	18						59319	59651	332		69767	70890	1123						34140	34166	26						36745	37208
38140	38620	480		21761	21821	60		22006	22089	83		31327	31408	81		25186	25224	38		19440	19444	4						68086	68366	280										34443	34494	51						38326	38620
40560	45925	5365		21981	22446	465		22095	22105	10		31610	31614	4		25396	25429	33		19461	19471	10						68741	70986	2245										36927	36945	18						47625	47810
47625	47810	185		22506	22526	20		22114	22166	52		31758	31938	180		25496	25514	18		19482	19498	16																		36990	37092	102						53235	54684
53235	60425	7190		22566	22656	90		22170	22198	28		31949	33088	1139		25658	25678	20		19539	19556	17																		43251	43280	29						64860	66945
64860	66945	2085		23131	23246	115		22203	22227	24		33094	33141	47		31960	32020	60		19576	19595	19																		45105	45270	165						85265	85485
67280	72365	5085		23296	23346	50		22230	22295	65		33167	33272	105		32625	32660	35		19614	19631	17																		55708	55800	92						94910	98665
72950	80640	7690		23376	23446	70		22299	22338	39		34113	34186	73		32795	32870	75		19643	19657	14																		78806	78878	72						100020	100270
81400	85485	4085		23466	23496	30		22342	22403	61		34187	34332	145		32960	32990	30		19667	19686	19																		87685	87705	20						104285	104910
86035	87395	1360		23506	23736	230		22407	22455	48		34340	34717	377		33040	33070	30		19696	19712	16																		87727	87743	16
87610	90655	3045		23781	23911	130		22457	22481	24		34757	34764	7		33085	33120	35		19726	19734	8																		87778	87815	37
94910	100270	5360		24536	24846	310		22483	22520	37		34774	35252	478		33185	33215	30		19742	19758	16																		87833	87879	46
104285	104910	625		24886	24921	35		22524	22532	8		35257	35259	2		33380	33400	20		19767	19777	10																		87886	87988	102
				25091	25186	95		22539	22542	3		41667	44538	2871		33665	33705	40		19787	19804	17
				25241	25396	155		22549	22565	16		44549	44757	208		34110	34130	20		19816	19833	17
				25446	25496	50		22600	22640	40		44769	44813	44		35200	35235	35		19843	19855	12
				25541	25656	115		22642	22719	77		44819	45802	983		35310	35360	50		19865	19875	10
				25691	25730	39		23065	23069	4		56138	56658	520		36670	36695	25		19882	19890	8
				30430	30506	76		23074	23093	19		56663	56708	45		36890	36920	30		19912	19934	22
				30516	30577	61		23097	23118	21		56714	56733	19		36945	36980	35		19942	19950	8
				30607	30617	10		23123	23171	48		57955	58565	610		37320	37370	50		19955	19966	11
				31008	31038	30		23174	23237	63		58571	58771	200		37460	37500	40		19973	19991	18
				31198	31278	80		23736	23739	3		58776	59994	1218		38285	38315	30		20002	20016	14
				31293	31633	340		23763	23770	7		59999	60121	122		38420	38435	15		20036	20044	8
				31698	31793	95		23785	23799	14		71785	71786	1		41590	41630	40		20061	20077	16
				31818	31968	150		23817	23879	62		71791	72175	384		43965	43985	20		20086	20107	21
				32013	32033	20		23883	25149	1266		73611	76916	3305		72240	72280	40		20117	20133	16
				32523	32543	20		30565	31259	694		76923	77435	512		73000	73040	40		20142	20159	17
				32788	32793	5		31264	31295	31		77441	77451	10		73160	73180	20		20170	20184	14
				32943	32963	20		31298	31314	16		77456	77582	126		73200	73240	40		20195	20213	18
				32983	33043	60		31500	31524	24		77585	77856	271		76955	77030	75		20222	20236	14
				33068	33088	20		31533	31543	10		77859	78426	567		77535	77570	35		20244	20256	12
				33118	33188	70		31548	31552	4		78915	79029	114		77815	77840	25		20266	20285	19
				33208	33378	170		31558	31566	8		79496	79504	8		77910	77930	20		20294	20303	9
				33423	33552	129		31574	31589	15		79534	80457	923		78170	78195	25		20312	20327	15
				34050	34110	60		31596	31619	23		82610	82693	83		78440	78450	10		20340	20354	14
				34165	34215	50		31625	31627	2		82701	83419	718		78480	78500	20		20354	20354	0
				34240	34255	15		31631	31643	12		83452	83533	81		79660	79685	25		20363	20380	17
				34310	34360	50		31667	31683	16		83940	83950	10		79700	79725	25		20395	20401	6
				34420	34435	15		31696	31708	12		85101	85219	118		80465	80490	25		20410	20426	16
				34485	34565	80		31711	31731	20		86957	86973	16		80580	80615	35		20436	20450	14
				34715	34885	170		31735	31763	28		86976	86996	20		81693	81743	50		20459	20477	18
				34900	35010	110		31765	31865	100		87000	87031	31		82438	82498	60		20486	20504	18
				35095	35200	105		31869	31884	15		87183	87216	33		83483	83513	30		20517	20531	14
				35235	35310	75		31886	31892	6		87260	87278	18		83653	83668	15		20541	20555	14
				35385	35470	85		31909	31917	8		89656	89687	31		86095	86115	20		20566	20581	15
				36610	36670	60		31930	32053	123		89697	90472	775		86180	86210	30		20593	20606	13
				36690	36790	100		32060	32094	34						87035	87085	50		20616	20632	16
				36825	36890	65		32097	32969	872						87990	88020	30		20643	20657	14
				36920	36945	25		32991	33016	25						89800	89840	40		20667	20682	15
				36980	37015	35		33028	33037	9						89885	89935	50		20693	20707	14
				37090	37320	230		34201	34209	8						90295	90320	25		20720	20733	13
				37380	37460	80		34215	34229	14						90415	90460	45		20741	20756	15
				37525	37575	50		34240	34252	12						90575	90610	35		20766	20782	16
				38140	38285	145		34258	34282	24						90620	90645	25		20793	20808	15
				38310	38326	16		34291	34292	1						98710	98735	25		20817	20831	14
				40560	40725	165		34297	34301	4						98765	98825	60		20841	20856	15
				40745	40855	110		34308	34419	111										20866	20878	12
				40895	41000	105		34419	34423	4										20891	20903	12
				41040	41050	10		34429	34466	37										20916	20930	14
				41145	41195	50		34489	34779	290										20941	20949	8
				41405	41590	185		34785	35130	345										20959	20973	14
				41650	41700	50		40856	41396	540										20984	21000	16
				41725	41820	95		41401	41433	32										21008	21018	10
				43530	43955	425		41441	41460	19										21020	21023	3
				44310	44330	20		41465	41751	286										21040	21058	18
				44390	44840	450		41754	43685	1931										21067	21077	10
				44885	44895	10		43699	44394	695										21083	21095	12
				44945	45110	165		44735	44748	13										21102	21114	12
				45150	45165	15		44751	44768	17										21120	21133	13
				45260	45410	150		44771	44992	221										21142	21150	8
				45690	45925	235		44996	45317	321										21156	21170	14
				54879	54984	105		45320	45333	13										21177	21191	14
				55069	55169	100		45336	45386	50										21200	21225	25
				55204	55224	20		45391	45695	304										21234	21252	18
				55254	55339	85		55253	56165	912										21266	21277	11
				55474	55494	20		56169	56265	96										21284	21297	13
				55524	55534	10		56269	56364	95										21302	21313	11
				55809	55849	40		56368	57095	727										21318	21331	13
				55889	56164	275		57098	59169	2071										21338	21354	16
				56259	56394	135		59179	59197	18										21361	21388	27
				56509	57014	505		59203	59331	128										21394	21406	12
				59314	59519	205		59341	59355	14										21412	21416	4
				59649	59754	105		59358	59398	40										21424	21436	12
				59779	59809	30		59419	59440	21										21440	21444	4
				59874	59914	40		59448	59473	25										21453	21466	13
				59984	60004	20		59475	59486	11										21477	21491	14
				60039	60174	135		68257	68281	24										21501	21515	14
				60219	60425	206		68287	68408	121										21525	21539	14
				67280	67600	320		68410	68857	447										21548	21558	10
				67960	68410	450		68865	71938	3073										21564	21584	20
				68850	69235	385		71939	73319	1380										21592	21608	16
				69620	69785	165		73319	73396	77										21617	21633	16
				71010	71545	535		73400	73403	3										21642	21657	15
				71590	71635	45		73407	73414	7										21666	21681	15
				71700	71945	245		73417	73613	196										21690	21703	13
				71965	71980	15		73617	73681	64										21711	21720	9
				72085	72240	155		73686	76408	2722										21727	21738	11
				72295	72365	70		76412	76788	376										21829	21832	3
				72950	73005	55		76795	77310	515										21838	21840	2
				73040	73070	30		77315	77465	150										21845	21861	16
				73135	73160	25		78903	78920	17										21871	21886	15
				73185	73205	20		78928	78929	1										21892	21911	19
				73245	73500	255		78932	78956	24										21934	21944	10
				73535	73630	95		78960	78973	13										21954	21965	11
				73665	73685	20		78975	78986	11										22062	22079	17
				76770	76895	125		78990	78993	3										22085	22099	14
				77385	77530	145		78995	79023	28										22281	22296	15
				77575	77660	85		79030	80374	1344										22322	22329	7
				77690	77765	75		81775	81780	5										22335	22337	2
				77800	77815	15		81790	83231	1441										22341	22355	14
				77850	77910	60		83948	84007	59										22360	22382	22
				78095	78115	20		84015	84018	3										22387	22390	3
				78155	78170	15		84023	84073	50										22395	22416	21
				78415	78440	25		84087	84419	332										22444	22451	7
				78450	78475	25		84426	84953	527										22483	22494	11
				78505	78825	320		84962	85034	72										22500	22503	3
				78890	78990	100		85044	85104	60										22538	22555	17
				79370	79665	295		86331	86333	2										22560	22579	19
				79685	79700	15		86338	86349	11										22583	22611	28
				79725	79735	10		86350	86353	3										22634	22656	22
				79775	79785	10		86356	86376	20										22666	22670	4
				80355	80465	110		86381	86870	489										22681	22707	26
				80485	80590	105		86874	86899	25										22708	22731	23
				80620	80640	20		86906	86946	40										22738	22757	19
				81400	81580	180		86951	86958	7										22765	22787	22
				81640	81690	50		86967	86976	9										22794	22802	8
				81760	81775	15		88070	88090	20										22811	22843	32
				81790	81810	20		88097	88135	38										22850	22875	25
				81840	81900	60		88145	88278	133										22883	22909	26
				82145	82255	110		88284	89529	1245										22917	22944	27
				82350	82435	85		89534	89536	2										22952	22968	16
				82495	82735	240		89554	89556	2										22974	22994	20
				82765	82940	175		89559	89759	200										23001	23018	17
				83195	83480	285														23022	23035	13
				83630	83660	30														23041	23058	17
				83725	83975	250														23066	23075	9
				84395	84470	75														23083	23098	15
				84905	84965	60														23113	23127	14
				85050	85265	215														23135	23149	14
				86035	86095	60														23160	23176	16
				86120	86170	50														23177	23187	10
				86310	86480	170														23193	23202	9
				86870	87035	165														23212	23223	11
				87090	87395	305														23878	23884	6
				87610	87680	70														23898	23908	10
				87705	87715	10														23923	23930	7
				87725	87725	0														23945	23963	18
				87760	87775	15														23969	23980	11
				88030	88050	20														23993	24007	14
				88065	88090	25														24021	24030	9
				88120	88185	65														24040	24051	11
				89560	89785	225														24058	24073	15
				90265	90295	30														24113	24133	20
				90340	90415	75														24144	24158	14
				90460	90485	25														24170	24186	16
				90505	90575	70														24198	24213	15
				90640	90655	15														24223	24237	14
				98665	98710	45														24248	24257	9
				98760	98765	5														24281	24297	16
				99980	100020	40														24309	24323	14
																				24334	24348	14
																				24360	24370	10
																				24383	24398	15
																				24420	24430	10
																				24438	24452	14
																				24459	24476	17
																				24484	24497	13
																				24510	24523	13
																				24768	24773	5
																				24780	24787	7
																				24885	24897	12
																				24906	24923	17
																				24928	24944	16
																				24951	24971	20
																				24978	24990	12
																				25004	25006	2
																				25015	25020	5
																				25027	25048	21
																				25059	25075	16
																				25083	25099	16
																				25108	25124	16
																				25133	25141	8
																				30627	30639	12
																				30648	30651	3
																				30659	30690	31
																				30718	30723	5
																				30735	30746	11
																				30777	30793	16
																				30804	30823	19
																				30851	30874	23
																				30884	30896	12
																				30904	30913	9
																				30919	30928	9
																				30933	30953	20
																				30964	30986	22
																				30993	31006	13
																				31015	31023	8
																				31031	31044	13
																				31050	31065	15
																				31080	31088	8
																				31096	31098	2
																				31106	31125	19
																				31132	31151	19
																				31161	31174	13
																				31217	31223	6
																				31775	31789	14
																				31802	31818	16
																				31832	31849	17
																				31883	31885	2
																				31892	31896	4
																				31904	31916	12
																				32024	32025	1
																				32032	32054	22
																				32062	32076	14
																				32082	32100	18
																				32115	32129	14
																				32137	32161	24
																				32169	32177	8
																				32183	32200	17
																				32203	32221	18
																				32227	32242	15
																				32244	32254	10
																				32261	32271	10
																				32282	32296	14
																				32308	32325	17
																				32347	32374	27
																				32381	32413	32
																				32424	32446	22
																				32453	32467	14
																				32473	32489	16
																				32493	32498	5
																				32507	32518	11
																				32531	32538	7
																				32548	32560	12
																				34568	34604	36
																				34612	34623	11
																				34635	34644	9
																				34654	34665	11
																				34675	34688	13
																				34703	34714	11
																				34966	34981	15
																				34988	35015	27
																				35022	35035	13
																				35040	35056	16
																				35062	35077	15
																				35084	35099	15
																				35108	35119	11
																				40948	40949	1
																				40959	40965	6
																				40984	41007	23
																				41051	41071	20
																				41092	41094	2
																				41099	41132	33
																				41221	41241	20
																				41254	41270	16
																				41278	41304	26
																				41308	41329	21
																				41336	41349	13
																				41357	41376	19
																				41385	41397	12
																				41819	41825	6
																				41836	41847	11
																				41874	41880	6
																				41904	41914	10
																				41927	41936	9
																				41948	41965	17
																				41977	41992	15
																				43212	43229	17
																				43378	43388	10
																				43397	43401	4
																				43407	43425	18
																				43433	43457	24
																				43462	43480	18
																				43490	43506	16
																				43956	43980	24
																				44089	44114	25
																				44133	44146	13
																				44151	44164	13
																				44174	44190	16
																				44211	44231	20
																				44242	44253	11
																				44272	44277	5
																				44282	44298	16
																				44306	44311	5
																				44922	44946	24
																				45374	45383	9
																				45393	45398	5
																				45404	45423	19
																				45431	45446	15
																				45455	45472	17
																				45482	45496	14
																				45506	45520	14
																				45533	45545	12
																				45557	45571	14
																				45584	45598	14
																				45608	45623	15
																				55345	55405	60
																				55430	55432	2
																				55503	55508	5
																				55514	55523	9
																				55591	55602	11
																				55611	55627	16
																				56149	56158	9
																				56171	56181	10
																				56188	56206	18
																				56217	56236	19
																				56245	56251	6
																				56258	56272	14
																				56280	56306	26
																				56310	56346	36
																				56351	56390	39
																				68445	68449	4
																				68456	68471	15
																				68482	68502	20
																				68507	68532	25
																				68537	68555	18
																				68564	68576	12
																				68594	68606	12
																				68618	68629	11
																				68635	68639	4
																				68646	68668	22
																				68667	68676	9
																				68683	68715	32
																				68721	68739	18
																				68744	68768	24
																				68777	68781	4
																				68788	68797	9
																				68800	68816	16
																				68819	68836	17
																				69152	69159	7
																				69373	69387	14
																				69393	69404	11
																				71394	71402	8
																				71550	71555	5
																				71599	71602	3
																				73501	73508	7
																				73576	73586	10
																				73593	73596	3
																				73609	73634	25
																				73640	73654	14
																				73683	73717	34
																				73725	73736	11
																				73741	73761	20
																				73768	73778	10
																				73781	73786	5
																				73798	73807	9
																				73814	73824	10
																				73832	73853	21
																				73857	73891	34
																				73933	73974	41
																				74305	74321	16
																				74360	74377	17
																				74401	74407	6
																				74597	74612	15
																				74623	74625	2
																				74656	74689	33
																				74709	74740	31
																				74750	74756	6
																				74766	74772	6
																				75193	75205	12
																				75213	75252	39
																				75363	75380	17
																				75597	75610	13
																				75746	75764	18
																				75766	75773	7
																				75805	75817	12
																				75818	75829	11
																				75863	75875	12
																				75878	75890	12
																				75926	75941	15
																				75945	75956	11
																				75965	75968	3
																				75978	75986	8
																				75993	76001	8
																				76009	76015	6
																				76322	76329	7
																				76363	76372	9
																				76375	76382	7
																				76402	76412	10
																				76418	76437	19
																				76470	76480	10
																				76482	76489	7
																				76499	76510	11
																				76516	76522	6
																				76531	76542	11
																				76547	76556	9
																				76576	76588	12
																				76592	76603	11
																				76641	76670	29
																				76679	76692	13
																				76694	76709	15
																				76726	76740	14
																				76746	76766	20
																				76772	76786	14
																				76796	76823	27
																				76828	76836	8
																				76863	76874	11
																				76877	76895	18
																				76901	76915	14
																				76919	76938	19
																				76943	76960	17
																				76983	76997	14
																				77034	77054	20
																				77059	77084	25
																				77088	77111	23
																				77115	77132	17
																				77134	77144	10
																				77149	77160	11
																				77162	77174	12
																				77181	77193	12
																				77200	77209	9
																				77217	77225	8
																				77231	77238	7
																				77245	77254	9
																				77260	77269	9
																				77276	77288	12
																				77295	77301	6
																				77309	77320	11
																				77328	77336	8
																				77343	77356	13
																				77359	77376	17
																				77381	77395	14
																				77399	77418	19
																				77421	77437	16
																				77442	77460	18
																				77463	77490	27
																				79020	79033	13
																				79039	79069	30
																				79076	79087	11
																				79091	79106	15
																				79114	79133	19
																				79138	79145	7
																				79154	79163	9
																				79171	79184	13
																				79193	79199	6
																				79210	79223	13
																				79232	79245	13
																				79249	79258	9
																				79274	79292	18
																				79295	79306	11
																				79315	79325	10
																				79334	79351	17
																				79357	79372	15
																				79407	79416	9
																				79750	79755	5
																				79760	79763	3
																				79767	79769	2
																				79775	79783	8
																				79789	79797	8
																				79800	79822	22
																				79832	79862	30
																				79868	79878	10
																				79885	79890	5
																				79895	79912	17
																				79916	79922	6
																				79927	79945	18
																				79951	79964	13
																				79969	79976	7
																				79982	79998	16
																				80004	80010	6
																				80016	80031	15
																				80032	80043	11
																				80050	80062	12
																				80067	80080	13
																				80082	80094	12
																				80100	80111	11
																				80126	80136	10
																				80140	80146	6
																				80153	80164	11
																				80168	80173	5
																				80180	80192	12
																				80195	80201	6
																				80216	80228	12
																				80235	80239	4
																				80247	80254	7
																				80263	80268	5
																				80275	80283	8
																				80289	80295	6
																				80304	80312	8
																				80318	80324	6
																				80332	80343	11
																				80345	80350	5
																				81878	81886	8
																				81891	81901	10
																				81909	81924	15
																				81929	81940	11
																				81948	81965	17
																				81980	82001	21
																				82012	82028	16
																				82038	82056	18
																				82063	82082	19
																				82114	82122	8
																				82131	82149	18
																				82169	82175	6
																				82193	82196	3
																				82201	82205	4
																				82210	82221	11
																				82224	82227	3
																				82249	82266	17
																				82272	82289	17
																				82294	82312	18
																				82320	82333	13
																				82334	82342	8
																				82373	82375	2
																				82384	82386	2
																				82750	82755	5
																				82788	82806	18
																				82818	82824	6
																				82835	82842	7
																				82935	82945	10
																				82956	82977	21
																				82987	83001	14
																				83009	83023	14
																				83031	83042	11
																				83050	83061	11
																				83072	83081	9
																				83093	83117	24
																				83133	83143	10
																				83164	83179	15
																				83252	83265	13
																				83274	83288	14
																				83315	83340	25
																				83351	83356	5
																				83525	83988	463
																				83993	84003	10
																				84008	84018	10
																				84043	84133	90
																				84143	84173	30
																				84183	84203	20
																				84213	84223	10
																				84233	84238	5
																				84248	84253	5
																				84263	84268	5
																				84278	84294	16
																				84298	84307	9
																				84323	84326	3
																				84332	84340	8
																				84351	84358	7
																				84371	84400	29
																				84411	84418	7
																				84452	84459	7
																				84477	84481	4
																				84488	84497	9
																				84519	84528	9
																				84536	84544	8
																				84564	84567	3
																				84573	84582	9
																				84587	84598	11
																				84613	84618	5
																				84623	84630	7
																				84648	84651	3
																				84656	84663	7
																				84679	84683	4
																				84695	84718	23
																				84727	84734	7
																				84743	84766	23
																				84775	84792	17
																				84800	84819	19
																				84871	84879	8
																				84888	84910	22
																				84918	84950	32
																				84965	84990	25
																				84996	85007	11
																				85012	85025	13
																				85036	85048	12
																				85055	85069	14
																				85079	85084	5
																				86429	86438	9
																				86443	86449	6
																				86452	86456	4
																				86463	86471	8
																				86477	86489	12
																				86493	86516	23
																				86520	86541	21
																				86547	86564	17
																				86574	86585	11
																				86593	86616	23
																				86623	86646	23
																				86652	86674	22
																				86680	86691	11
																				86697	86702	5
																				86709	86720	11
																				86726	86730	4
																				86737	86749	12
																				86754	86759	5
																				86765	86780	15
																				86786	86792	6
																				86798	86817	19
																				86822	86826	4
																				86832	86846	14
																				86852	86857	5
																				86864	86877	13
																				86882	86896	14
																				88280	88297	17
																				88311	88321	10
																				88332	88341	9
																				88355	88375	20
																				88379	88396	17
																				88398	88402	4
																				88411	88420	9
																				88429	88445	16
																				88463	88471	8
																				88481	88509	28
																				88516	88527	11
																				88535	88561	26
																				88570	88582	12
																				88595	88612	17
																				88622	88728	106
																				88924	88935	11
																				88949	88969	20
																				88996	89008	12
																				89020	89029	9
																				89041	89049	8
																				89061	89071	10
																				89083	89094	11
																				89108	89117	9
																				89128	89141	13
																				89153	89163	10
																				89178	89192	14
																				89203	89216	13
																				89226	89237	11
																				89246	89258	12
																				89272	89283	11
																				89292	89304	12
																				89313	89326	13
																				89339	89351	12
																				89366	89377	11
																				89390	89403	13
																				89418	89425	7
																				89445	89456	11
																				89469	89484	15
																				89499	89509	10
																				89516	89518	2
																				89524	89527	3
																				89532	89536	4
																				89550	89558	8
																				89595	89600	5
																				89617	89624	7
[truncated: 1 more columns]

## Sheet: biarmipes female 1
Drosophila biarmipes
Individual #1
Fly activity				Positioning				Protarsal contact				Meso/metatarsal contact				Abdomen drumming				Labellum contact				Feeding				Ovipositor contact				Egg pushing				Egg expulsion				Grooming				Abdominal convulsion				Discarded (due to focus)
Start	End	Duration		Start	End	Duration		Start	End	Duration		Start	End	Duration		Start	End	Duration		Start	End	Duration		Start	End	Duration		Start	End	Duration		Start	End	Duration		Start	End	Duration		Start	End	Duration		Start	End	Duration		Start	End
755	7160	6405		1265	1285	20		1253	1453	200		1253	7077	5824		2659	2674	15		1253	1256	3		32913	32929	16		18090	18101	11		45245	46420	1175		58475	58650	175		1475	1539	64		32842	32992	150		755	1253
13745	14015	270		1330	1345	15		3323	3325	2		13845	13951	106		4670	4678	8		1260	1271	11		73530	73557	27		18116	18534	418		56664	56884	220		80599	80789	190		1547	1764	217		33032	41257	8225		13975	14015
17680	19025	1345		1430	1475	45		3357	4021	664		18030	18991	961		19891	19900	9		1277	1294	17		98980	99059	79		45185	45201	16		57662	58702	1040		92447	92537	90		1776	1873	97		48000	53685	5685		17680	17730
19210	20015	805		3930	3960	30		4026	4113	87		19616	19628	12		30330	30352	22		1301	1315	14						45215	45240	25		79389	80689	1300						2705	3140	435		93105	93975	870		22820	22850
22780	23490	710		4110	4140	30		4132	4204	72		19633	19954	321		47695	47715	20		1322	1334	12						45252	46438	1186		91880	92455	575						3180	3280	100						25350	25585
25350	25585	235		5600	5620	20		4213	4388	175		19957	19988	31		48000	48020	20		3919	3922	3						56597	56621	24		100135	100270	135						4495	4585	90						25700	26235
25700	26235	535		5630	5645	15		4428	4489	61		23104	23163	59		48030	48045	15		3937	3943	6						56664	56686	22		101552	101632	80						4610	4650	40						26605	27012
26605	30445	3840		5695	5840	145		4585	4588	3		27012	30322	3310		94240	94255	15		3951	3970	19						56737	56882	145		101727	101957	230						4730	4835	105						31370	31505
31370	31505	135		5860	5955	95		4659	4724	65		30328	30360	32		97005	97020	15		3979	3996	17						56927	56998	71										4855	5015	160						31620	32821
31620	42070	10450		6020	6035	15		13825	13831	6		30383	30404	21		97045	97060	15		4004	4014	10						57557	57609	52										5020	5450	430						42400	42491
42110	46695	4585		7050	7160	110		13834	13850	16		32821	41936	9115		98247	98272	25		4024	4035	11						57653	58703	1050										6040	6100	60						43114	43132
47160	58945	11785		13745	13795	50		13863	13914	51		41941	42031	90		98312	98342	30		4044	4057	13						76621	76629	8										6115	6275	160						43160	43183
59835	60150	315		13815	13855	40		13919	13945	26		42495	43115	620		98547	98567	20		4065	4078	13						76647	76719	72										6290	6365	75						43254	43266
60965	61610	645		13860	13870	10		17759	17794	35		43133	43258	125		98652	98677	25		4086	4100	14						76753	76795	42										6380	6590	210						44607	44637
61755	62195	440		13940	13975	35		17799	17961	162		43268	43533	265		98682	98722	40		4140	4146	6						76854	77034	180										6605	6685	80						54800	54890
72995	75065	2070		17730	17755	25		17965	18066	101		43543	45233	1690		98852	98872	20		4153	4176	23						77041	77116	75										6705	6765	60						60965	61610
75610	77395	1785		17760	17770	10		18068	18082	14		47480	54800	7320		103165	103178	13		4184	4196	12						77121	77127	6										6800	6860	60						61755	61990
77435	80850	3415		17790	17800	10		18087	18796	709		54890	57630	2740						4202	4218	16						77184	77210	26										19440	19530	90						62120	62195
87200	88400	1200		17950	17990	40		18801	18841	40		58028	58713	685						4225	4240	15						79398	79412	14										27067	27112	45						73708	73766
88695	89150	455		17995	18045	50		18846	18918	72		61990	62126	136						4247	4263	16						79424	79457	33										27127	27187	60						73788	73828
89625	89765	140		18050	18145	95		19599	19618	19		73095	73383	288						4270	4285	15						79459	80760	1301										27207	27247	40						75610	76283
89770	89945	175		18540	18785	245		19622	19799	177		73387	73442	55						4296	4309	13						91557	91567	10										27407	27472	65						76531	76646
90420	90695	275		18790	18815	25		19818	19920	102		73448	73707	259						4320	4334	14						91747	91787	40										27477	27712	235						77211	77252
90900	97810	6910		18825	18860	35		23093	23107	14		73766	73843	77						5644	5649	5						91840	92136	296										27717	27792	75						77305	77356
97870	98115	245		18905	18960	55		23113	23125	12		73859	73866	7						5657	5665	8						92231	92704	473										27812	27967	155						77391	77486
98150	102550	4400		18970	19025	55		27012	27076	64		73872	73885	13						5669	5677	8						100140	100202	62										27987	28042	55						77546	77601
102605	103210	605		19210	19225	15		27083	27092	9		76646	77211	565						5682	5692	10						100209	100231	22										28067	28167	100						77825	77988
				19435	19445	10		27097	27098	1		77252	77305	53						5851	5853	2						100256	100350	94										28182	28287	105						78296	79364
				19535	19550	15		27108	27123	15		77356	77361	5						5876	5882	6						100397	100687	290										28307	28392	85						87705	88400
				19565	19605	40		27186	27220	34		77660	77825	165						5888	5893	5						101415	101633	218										28437	28457	20						88695	89150
				19615	19640	25		27249	27428	179		77988	78293	305						5900	5911	11						101662	101671	9										28657	28757	100						89625	89765
				19650	19665	15		27463	27478	15		79364	79388	24						5918	5927	9						101680	101965	285										28812	28877	65						89770	89945
				19795	19890	95		27793	27818	25		79442	80784	1342						5933	5944	11						101994	102040	46										28887	28935	48						90420	90695
				19900	19970	70		27968	27988	20		80787	80814	27						5951	5962	11						102395	102498	103										28952	29061	109						90900	91322
				19975	20015	40		28048	28068	20		87267	87704	437						5971	5977	6																		29065	29204	139						93007	93042
				22780	22885	105		28168	28178	10		91322	93002	1680						5985	5995	10																		29218	29310	92						93372	93962
				23065	23170	105		28293	28308	15		93042	93372	330						6007	6009	2																		42128	42160	32						97252	97277
				23415	23490	75		28393	28438	45		93962	94236	274						6014	6016	2																		42705	42822	117						97307	97810
				27012	27062	50		28468	28478	10		94238	94241	3						6035	6038	3																		42833	42885	52						97870	98115
				27352	27362	10		28938	28953	15		94281	96602	2321						13838	13840	2																		43133	43162	29						98150	98212
				27392	27402	10		29318	30292	974		96605	96624	19						13845	13847	2																		43174	43248	74						98246	98303
				30097	30327	230		32821	33005	184		96676	96678	2						13855	13879	24																		43266	43446	180						100735	100805
				30352	30445	93		42491	42641	150		96683	96738	55						13890	13899	9																		43451	43521	70						102040	102395
				32821	32846	25		42676	42711	35		96748	97248	500						13910	13926	16																		43541	43668	127
				32856	32921	65		42766	42776	10		97278	97308	30						13931	13940	9																		47182	47237	55
				32956	33031	75		42821	42836	15		98212	100118	1906						17761	17763	2																		47782	47841	59
				33041	33076	35		42891	43111	220		100122	100124	2						17780	17787	7																		47861	47903	42
				33091	33121	30		43716	43855	139		100187	100200	13						17798	17811	13																		54144	54177	33
				41491	41526	35		43879	44549	670		100880	101199	319						17824	17831	7																		54206	54293	87
				41536	41556	20		44644	44646	2		101256	102036	780						17848	17854	6																		54403	54441	38
				41566	41576	10		44648	45027	379		102395	102530	135						17870	17877	7																		54475	54518	43
				41886	41966	80		45051	45054	3		102682	102983	301						17892	17905	13																		54746	54784	38
				42021	42070	49		47339	47342	3		102985	103003	18						17912	17923	11																		55558	55667	109
				42110	42130	20		47353	47374	21										17931	17942	11																		55671	55711	40
				42155	42255	100		47426	47580	154										17950	17961	11																		55933	56158	225
				42380	42400	20		47583	47783	200										17969	17974	5																		56163	56208	45
				42491	42501	10		47844	47864	20										17984	17985	1																		57008	57053	45
				42541	42556	15		47919	47978	59										17990	17991	1																		57098	57223	125
				42566	42636	70		54128	54144	16										18004	18013	9																		57228	57298	70
				42661	42706	45		54317	54322	5										18018	18035	17																		57318	57378	60
				42891	42906	15		54362	54372	10										18039	18059	20																		73645	73665	20
				43026	43041	15		54387	54407	20										18064	18077	13																		73910	73945	35
				43051	43116	65		54553	54558	5										18087	18095	8																		73955	75025	1070
				43706	43726	20		54563	54565	2										18113	18123	10																		77435	77475	40
				43766	43891	125		54583	54731	148										18126	18130	4																		92947	92961	14
				44451	44466	15		54887	55572	685										18134	18153	19																		93166	93372	206
				44481	44496	15		55667	55669	2										18647	18655	8																		94497	94678	181
				44516	44606	90		55731	55941	210										18811	18829	18																		97264	97295	31
				44647	44677	30		56158	56163	5										18838	18850	12																		101062	101092	30
				44687	44712	25		56205	56919	714										18859	18868	9																		103058	103084	26
				44742	44757	15		56929	56979	50										19252	19258	6
				45032	45087	55		56986	56990	4										19260	19262	2
				45112	45227	115		56991	57006	15										19267	19269	2
				46527	46695	168		57063	57108	45										19274	19279	5
				47160	47180	20		57224	57229	5										19283	19286	3
				47250	47275	25		57300	57320	20										19291	19295	4
				47280	47370	90		57375	57462	87										19299	19305	6
				47380	47620	240		57465	57471	6										19311	19319	8
				47630	47695	65		59904	59907	3										19326	19333	7
				47715	47765	50		59916	60058	142										19339	19347	8
				47850	47860	10		60068	60076	8										19353	19362	9
				47935	48000	65		61990	62096	106										19368	19379	11
				54100	54145	45		77526	77554	28										19389	19392	3
				54380	54405	25		77601	77826	225										19408	19411	3
				54590	54640	50		77991	78296	305										19417	19427	10
				54650	54750	100		87251	87595	344										19654	19660	6
				54885	54920	35		87612	87715	103										19666	19684	18
				55185	55200	15		91322	92957	1635										19690	19704	14
				55380	55395	15		92967	92996	29										19709	19723	14
				55495	55515	20		93033	93168	135										19730	19743	13
				55525	55545	20		93948	94161	213										19749	19765	16
				55820	55935	115		96694	96789	95										19771	19786	15
				56340	56365	25		96802	97130	328										27012	27030	18
				56555	56590	35		97167	97187	20										27033	27047	14
				56600	56610	10		98212	98246	34										27051	27056	5
				56625	56660	35		98303	98827	524										27059	27066	7
				56670	56705	35		98883	99890	1007										27277	27285	8
				56745	56775	30		99930	99950	20										27290	27298	8
				56870	56925	55		100010	100035	25										27303	27307	4
				56940	56955	15		100876	101058	182										27312	27318	6
				56965	57005	40		101093	101123	30										27329	27343	14
				57070	57100	30		101136	101140	4										27347	27363	16
				57300	57315	15		101143	101161	18										32892	32898	6
				57385	57400	15		101270	101342	72										32902	32932	30
				57450	57655	205		101348	102040	692										32938	32951	13
				57980	58010	30		102667	102804	137										42229	42237	8
				58790	58945	155		102837	102876	39										42242	42247	5
				59835	60010	175		102890	102924	34										42253	42270	17
				60020	60150	130		102928	102952	24										42277	42290	13
				61990	62000	10														42294	42308	14
				62010	62120	110														42312	42355	43
				72995	73005	10														42367	42374	7
				73020	73160	140														42513	42516	3
				73185	73200	15														42522	42526	4
				73220	73240	20														42533	42537	4
				73265	73395	130														42543	42547	4
				73400	73455	55														42553	42566	13
				73560	73650	90														42574	42576	2
				73675	73710	35														42964	42980	16
				73770	73785	15														42985	43002	17
				73830	73910	80														43008	43027	19
				75030	75065	35														43035	43052	17
				76283	76303	20														43756	43768	12
				76308	76373	65														43775	43796	21
				76473	76528	55														44502	44518	16
				76668	76698	30														44720	44727	7
				76793	76853	60														44733	44749	16
				76893	76908	15														44756	44794	38
				76938	77138	200														44800	44819	19
				77163	77208	45														44825	44840	15
				77253	77303	50														44847	44860	13
				77353	77395	42														44868	44879	11
				77475	77545	70														44891	44905	14
				77600	77610	10														44913	44927	14
				77625	77680	55														44936	44941	5
				77685	77695	10														44946	44965	19
				77705	77765	60														44972	44985	13
				77780	77825	45														45013	45017	4
				78130	78150	20														54673	54682	9
				78195	78295	100														54924	54926	2
				79364	79389	25														54934	54937	3
				80154	80284	130														54943	54971	28
				80299	80419	120														54983	54990	7
				80789	80850	61														55005	55015	10
				87210	87290	80														55027	55040	13
				87295	87335	40														55050	55065	15
				87355	87370	15														55075	55088	13
				87580	87600	20														55098	55112	14
				87605	87620	15														55147	55158	11
				87625	87705	80														55176	55188	12
				91322	91327	5														55197	55207	10
				91332	91347	15														55219	55232	13
				91497	91542	45														55241	55255	14
				91667	91682	15														55263	55277	14
				91692	91792	100														55285	55296	11
				91802	91812	10														55305	55318	13
				91827	91882	55														55326	55339	13
				91907	91947	40														55346	55359	13
				92842	92947	105														55367	55380	13
				92967	92997	30														55388	55401	13
				93042	93082	40														55410	55421	11
				93942	94072	130														55427	55443	16
				94142	94242	100														55451	55464	13
				94257	94322	65														55472	55484	12
				96502	96527	25														55494	55503	9
				96552	96582	30														55509	55519	10
				96597	96732	135														57453	57459	6
				96772	96877	105														62065	62067	2
				96882	97007	125														73144	73156	12
				97017	97047	30														73160	73173	13
				97067	97147	80														73177	73186	9
				97157	97177	20														73201	73209	8
				97182	97212	30														73212	73219	7
				97222	97257	35														73233	73257	24
				98212	98247	35														73263	73267	4
				98267	98307	40														73483	73503	20
				98347	98352	5														73508	73523	15
				98367	98427	60														73530	73558	28
				98437	98447	10														76371	76389	18
				98522	98547	25														76393	76412	19
				98567	98657	90														76417	76434	17
				98667	98682	15														76440	76471	31
				98752	98852	100														77628	77641	13
				98872	98897	25														77647	77658	11
				98902	98907	5														77660	77669	9
				98922	98927	5														77674	77687	13
				99832	99977	145														77695	77713	18
				99982	100017	35														77769	77773	4
				100022	100052	30														77779	77792	13
				100057	100152	95														78044	78048	4
				100232	100252	20														78077	78083	6
				100287	100367	80														78153	78175	22
				100377	100417	40														78180	78198	18
				100442	100567	125														87317	87320	3
				100592	100657	65														87328	87331	3
				100662	100732	70														87335	87339	4
				100807	100852	45														87344	87356	12
				100867	100937	70														87366	87370	4
				100947	100977	30														87375	87377	2
				101007	101067	60														87380	87384	4
				101092	101287	195														87389	87404	15
				101332	101357	25														87627	87628	1
				101382	101407	25														91326	91338	12
				101412	101432	20														91343	91356	13
				101522	101557	35														91361	91384	23
				101632	101707	75														91390	91411	21
				101942	102037	95														91418	91433	15
				102395	102550	155														91442	91456	14
				102605	102725	120														91467	91479	12
				102745	102870	125														91487	91499	12
				102910	102915	5														91509	91519	10
				102920	103015	95														91786	91802	16
				103025	103050	25														91813	91826	13
				103090	103165	75														96725	96729	4
				103178	103208	30														96742	96769	27
																				96774	96780	6
																				98301	98302	1
																				98306	98309	3
																				98321	98325	4
																				98338	98345	7
																				98347	98350	3
																				98369	98374	5
																				98380	98382	2
																				98437	98439	2
																				98442	98445	3
																				98448	98452	4
																				98457	98462	5
																				98466	98482	16
																				98488	98531	43
																				98539	98545	6
																				98551	98569	18
																				98575	98588	13
																				98789	98791	2
																				98899	98904	5
																				98909	98924	15
																				98931	98950	19
																				98955	98973	18
																				98980	99062	82
																				99067	99086	19
																				99094	99114	20
																				99121	99134	13
																				99141	99156	15
																				99161	99176	15
																				99182	99195	13
																				99202	99216	14
																				99224	99240	16
																				99246	99259	13
																				99265	99278	13
																				99283	99297	14
																				99304	99316	12
																				99323	99336	13
																				99342	99354	12
																				99364	99380	16
																				99386	99400	14
																				99408	99420	12
																				99432	99441	9
																				99796	99811	15
																				99819	99833	14
																				100966	100969	3
																				100974	100984	10
																				100989	101008	19
																				101019	101021	2
																				101291	101306	15
																				101313	101328	15
																				102731	102745	14
																				102748	102749	1
																				102756	102761	5
																				102766	102769	3
																				102773	102779	6
																				102881	102885	4
																				102890	102908	18
																				102915	102918	3
[truncated: 1 more columns]

## Sheet: biarmipes female 2
Drosophila biarmipes
Individual #2
Fly activity				Positioning				Protarsal contact				Meso/metatarsal contact				Abdomen drumming				Labellum contact				Feeding				Ovipositor contact				Egg pushing				Egg expulsion				Grooming				Abdominal convulsion				Discarded (due to focus)
Start	End	Duration		Start	End	Duration		Start	End	Duration		Start	End	Duration		Start	End	Duration		Start	End	Duration		Start	End	Duration		Start	End	Duration		Start	End	Duration		Start	End	Duration		Start	End	Duration		Start	End	Duration		Start	End
18295	18550	255		18295	18375	80		18363	18376	13		18396	18541	145		48283	48306	23		18372	18377	5						29020	29074	54		31545	32410	865		32305	32495	190		26179	26512	333		35945	40025	4080		18535	18640
18565	18685	120		18380	18405	25		18383	18513	130		18796	19624	828		88654	88678	24		18384	18389	5						31468	32529	1061		75357	76302	945		77805	77850	45		29622	29732	110		40660	41115	455		26690	26726
18720	19715	995		18504	18537	33		18516	18527	11		20715	20860	145		90415	90438	23		18420	18423	3						48119	48137	18		77712	77828	116						42988	43162	174		46115	46345	230		27186	27228
20010	20935	925		18647	18685	38		18780	19581	801		20863	20935	72		95011	95035	24		18429	18463	34						48146	48201	55		89897	89970	73						45577	45707	130		46605	46860	255		29383	29435
21815	22615	800		18720	18834	114		19589	19609	20		21888	22308	420		108561	108641	80		18472	18484	12						66507	66630	123		90741	92818	2077						55710	55990	280		47580	47955	375		58368	58412
22890	23420	530		19589	19715	126		20047	20178	131		22314	22563	249						18492	18501	9						67524	67599	75		92960	93895	935						65406	65422	16		48390	48965	575		60788	60862
24795	25560	765		20010	20049	39		20208	20925	717		22975	23399	424						18509	18518	9						67888	67954	66		94039	94524	485						65430	65450	20		49005	50560	1555		60944	60985
25825	27430	1605		20652	20702	50		21865	21948	83		25030	25511	481						18840	18849	9						73685	73711	26										65870	65940	70		77390	77510	120		62040	62090
28015	29905	1890		20737	20782	45		21951	22273	322		25885	26176	291						18854	18870	16						73721	73745	24										69875	69895	20		77564	77649	85		66061	66108
30560	33215	2655		20836	20843	7		22359	22528	169		26636	26816	180						18881	18889	8						73842	73851	9										87240	87300	60		102770	103800	1030		66883	66929
34900	42040	7140		20866	20935	69		22925	23382	457		26823	26830	7						18898	18910	12						73869	73875	6										87610	87660	50						68080	68188
42585	43375	790		21815	21867	52		24874	25059	185		26853	27408	555						18924	18938	14						73919	73945	26										94803	94878	75						69243	69269
45350	47065	1715		21874	21909	35		25068	25449	381		28095	29387	1292						18948	18961	13						74209	74559	350										106243	106255	12						69289	69321
47535	56015	8480		21938	21945	7		25875	25918	43		29442	29872	430						18969	19017	48						74751	74778	27																		69571	69670
56555	58710	2155		21948	21998	50		25968	25986	18		30630	32595	1965						19031	19081	50						74914	74923	9																		69723	69811
59260	61115	1855		22091	22187	96		26537	26592	55		32760	33137	377						19087	19137	50						74974	74992	18																		77510	77549
62040	63035	995		22256	22384	128		26642	26692	50		35040	41745	6705						19145	19164	19						75001	75010	9																		87538	87676
63880	65515	1635		22522	22615	93		26732	26842	110		42695	43331	636						19172	19190	18						75305	75414	109																		87782	87830
65805	68330	2525		22890	23007	117		26917	27187	270		46380	47032	652						19198	19213	15						75431	76328	897																		87845	87902
68970	70560	1590		23158	23212	54		27232	27377	145		47685	47921	236						19229	19240	11						89859	89972	113																		88085	88165
72785	76785	4000		23277	23402	125		28073	28640	567		48005	48287	282						19306	19313	7						90495	90505	10																		88451	88564
77280	77915	635		24795	24867	72		28740	28920	180		56775	58374	1599						19354	19359	5						90529	90577	48																		90141	90276
86605	88735	2130		25001	25080	79		29127	29232	105		58424	58649	225						19369	19383	14						90600	90608	8																		96745	97285
88845	95060	6215		25088	25111	23		29487	29622	135		59470	59973	503						19400	19411	11						90636	90695	59																		105310	105337
96745	97285	540		25167	25182	15		29737	29817	80		60253	60788	535						19426	19444	18						90712	92875	2163																		107100	107295
102695	106385	3690		25220	25298	78		30610	30965	355		60893	60938	45						19454	19471	17						92892	92909	17																		110094	110177
107100	110795	3695		25414	25560	146		31005	31085	80		62225	63032	807						19484	19500	16						92948	93902	954																		110683	110723
111395	112445	1050		25825	25965	140		31165	31404	239		64080	65336	1256						19521	19536	15						94024	94676	652																		111395	112155
112890	115555	2665		26117	26177	60		32667	33075	408		66180	66880	700						19543	19562	19																										112295	112445
				26511	26541	30		34995	36099	1104		66930	67655	725						19573	19588	15																										113075	113180
				26614	26673	59		36135	40351	4216		67685	67970	285						20062	20067	5																										113260	113320
				26822	26907	85		40444	41159	715		68000	68080	80						20073	20079	6																										113870	114325
				26915	26922	7		41422	41655	233		68200	68280	80						20084	20104	20																										114880	115005
				26922	26940	18		42640	42986	346		69150	69240	90						20110	20124	14
				26988	27053	65		43162	43202	40		69345	69725	380						20132	20139	7
				27053	27093	40		43237	43277	40		69815	70454	639						20146	20159	13
				27148	27430	282		45420	46372	952		72865	73745	880						20200	20232	32
				28015	28185	170		46382	46577	195		73800	76704	2904						20240	20249	9
				28638	28668	30		46602	47002	400		77400	77505	105						20255	20268	13
				28718	28765	47		47615	47715	100		77555	77892	337						20283	20297	14
				28865	29020	155		47995	48240	245		86735	86835	100						20303	20551	248
				29090	29305	215		56630	57054	424		86990	87235	245						20562	20580	18
				29340	29405	65		57152	57342	190		87405	87540	135						20587	20596	9
				29475	29630	155		57437	57847	410		87755	87785	30						20610	20634	24
				29785	29905	120		57922	57992	70		87935	88055	120						20645	20657	12
				30560	30730	170		58112	58367	255		88175	88450	275						20687	20711	24
				30815	30850	35		58412	58542	130		88565	88710	145						20767	20819	52
				30970	30995	25		59315	59800	485		89020	89977	957						20839	20855	16
				31035	31055	20		60155	60560	405		89992	90144	152						21869	21883	14
				31080	31277	197		60745	60785	40		90294	94983	4689						21912	21927	15
				31381	31483	102		60865	60870	5		103940	105995	2055						21933	21940	7
				31589	31611	22		62125	62175	50		106025	106306	281						21944	21949	5
				31637	31701	64		62225	62245	20		107365	109390	2025						21953	21958	5
				32500	32710	210		62485	62585	100		109415	110095	680						21962	21966	4
				32750	32886	136		62630	62965	335		110180	110640	460						21970	21973	3
				32906	33215	309		63960	64114	154		112240	112305	65						22003	22007	4
				34935	35175	240		64117	64649	532		113330	113720	390						22022	22041	19
				36082	36141	59		64739	64849	110		113775	113870	95						22048	22067	19
				40037	40120	83		64954	65189	235		114345	114380	35						22072	22123	51
				40180	40210	30		66015	66030	15		114535	114590	55						22129	22141	12
				40330	40488	158		66055	66060	5		114705	114805	100						22170	22191	21
				40578	40688	110		66260	66760	500		115010	115340	330						22198	22275	77
				41118	41168	50		66935	67270	335		115365	115495	130						22395	22425	30
				41288	41538	250		67335	67430	95										22448	22464	16
				41649	41842	193		67725	67835	110										22504	22513	9
				41947	42040	93		69025	69210	185										22995	23006	11
				42585	42661	76		69215	69225	10										23023	23038	15
				42671	42733	62		69345	69575	230										23044	23051	7
				42778	42971	193		69585	69590	5										23094	23102	8
				43182	43375	193		69605	69620	15										23108	23122	14
				45358	45433	75		69665	69725	60										23130	23146	16
				45461	45495	34		69815	69870	55										23214	23221	7
				46346	46512	166		70065	70135	70										23238	23253	15
				46984	47065	81		70305	70365	60										23259	23272	13
				47535	47625	90		70380	70435	55										24867	24870	3
				47908	47931	23		72855	73595	740										24877	24882	5
				47993	48110	117		74005	74619	614										24888	24893	5
				48199	48274	75		74862	75357	495										24898	24905	7
				55985	56015	30		76557	76632	75										24913	24924	11
				56565	56640	75		77365	77430	65										24930	24938	8
				56750	56935	185		77495	77505	10										24944	24952	8
				57039	57117	78		77615	77875	260										24959	24967	8
				57145	57171	26		86790	86805	15										24995	25014	19
				57303	57467	164		86980	87090	110										25032	25039	7
				57823	57946	123		87115	87230	115										25098	25107	9
				57990	58074	84		87530	87535	5										25121	25131	10
				58096	58152	56		87765	87785	20										25138	25152	14
				58256	58710	454		88060	88090	30										25159	25172	13
				59265	59340	75		88240	88360	120										25178	25194	16
				59441	59520	79		88375	88450	75										25202	25227	25
				59581	59719	138		88565	88575	10										25343	25360	17
				59791	59848	57		88960	89811	851										25375	25394	19
				59981	60171	190		90048	90123	75										25407	25422	15
				60186	60261	75		90283	90623	340										25970	25994	24
				60491	60581	90		90743	94633	3890										26014	26021	7
				60641	61115	474		102765	102880	115										26028	26048	20
				62110	62125	15		103740	105310	1570										26062	26069	7
				62130	62185	55		105340	105485	145										26077	26102	25
				62215	62390	175		105515	106005	490										26110	26121	11
				62457	62721	264		106015	106030	15										26575	26589	14
				62851	63031	180		106035	106114	79										26606	26613	7
				63885	63965	80		107350	108990	1640										26632	26652	20
				64020	64286	266		109070	109389	319										26657	26667	10
				64621	64690	69		109414	110092	678										27013	27018	5
				64715	64990	275		110177	110492	315										27023	27029	6
				65165	65430	265		112955	112985	30										27035	27047	12
				65470	65515	45		113070	113078	8										27050	27053	3
				65805	65870	65		113260	113270	10										27069	27084	15
				65940	66030	90		113435	113505	70										27093	27099	6
				66055	66115	60		113645	113790	145										27136	27143	7
				66155	66440	285		114585	114695	110										28182	28184	2
				66525	66885	360		114815	114870	55										28186	28208	22
				66920	67120	200		114990	115248	258										28216	28228	12
				67250	67555	305														28243	28262	19
				67595	67765	170														28269	28283	14
				67830	67945	115														28290	28308	18
				67985	68327	342														28315	28322	7
				68970	69050	80														28330	28349	19
				69145	69380	235														28356	28439	83
				69395	70227	832														28489	28520	31
				70303	70473	170														28530	28542	12
				70543	70560	17														28550	28575	25
				72790	73070	280														28585	28604	19
				73465	73715	250														28782	28817	35
				73835	73875	40														28837	28847	10
				73940	74255	315														28857	28867	10
				74540	74975	435														29198	29203	5
				75015	75125	110														30709	30714	5
				75280	75315	35														30715	30719	4
				76420	76785	365														30728	30743	15
				77280	77450	170														30750	30763	13
				77500	77575	75														30771	30779	8
				77585	77740	155														30788	30801	13
				77815	77895	80														30829	30854	25
				86605	87245	640														30884	30893	9
				87310	87380	70														30899	30920	21
				87520	87955	435														30928	30938	10
				88065	88650	585														30999	31001	2
				88695	88735	40														31001	31012	11
				88855	89145	290														31029	31054	25
				89760	89883	123														31208	31210	2
				89982	90142	160														31214	31216	2
				90337	90557	220														31224	31240	16
				90587	90802	215														31295	31301	6
				94592	94852	260														31306	31342	36
				94952	95062	110														31350	31366	16
				102695	102765	70														32701	32709	8
				103695	104005	310														32720	32728	8
				105099	105239	140														32735	32741	6
				105274	105309	35														32851	32854	3
				105344	105479	135														32864	32882	18
				105519	105834	315														32889	32897	8
				105909	106319	410														35196	35200	4
				106332	106385	53														35208	35222	14
				107100	107107	7														35244	35255	11
				107292	107707	415														35267	35290	23
				108352	108437	85														35301	35315	14
				108502	108552	50														35338	35409	71
				108887	109142	255														35419	35438	19
				109247	109777	530														35462	35486	24
				110057	110797	740														35496	35564	68
				112165	112345	180														35572	35591	19
				112895	113000	105														35600	35625	25
				113080	113120	40														35633	35657	24
				113195	113275	80														35663	35689	26
				113315	113510	195														35704	35725	21
				113680	113790	110														35741	35759	18
				114595	114880	285														35768	35784	16
				115000	115555	555														35793	35810	17
																				35847	35864	17
																				35876	35888	12
																				35904	35937	33
																				35990	36006	16
																				36019	36048	29
																				42663	42665	2
																				42758	42763	5
																				42760	42775	15
																				42768	42772	4
																				45475	45478	3
																				45484	45492	8
																				45509	45514	5
																				45529	45548	19
																				45557	45568	11
																				45579	45591	12
																				45605	45619	14
																				45635	45650	15
																				45660	45677	17
																				45684	45699	15
																				45706	45716	10
																				45757	45767	10
																				45784	45791	7
																				45807	45820	13
																				45879	45885	6
																				45926	45932	6
																				45981	45985	4
																				46009	46017	8
																				46044	46052	8
																				46095	46091	-4
																				46115	46121	6
																				46171	46168	-3
																				46191	46192	1
																				46210	46215	5
																				46232	46243	11
																				46264	46305	41
																				46313	46319	6
																				46326	46338	12
																				46343	46358	15
																				46450	46453	3
																				46456	46458	2
																				46467	46472	5
																				46477	46485	8
																				46495	46508	13
																				46516	46523	7
																				46547	46553	6
																				46571	46575	4
																				46617	46620	3
																				46645	46653	8
																				46669	46691	22
																				46699	46713	14
																				46723	46736	13
																				46744	46758	14
																				46774	46784	10
																				46799	46813	14
																				46820	46839	19
																				46845	46857	12
																				46912	46921	9
																				46932	46945	13
																				47659	47676	17
																				47832	47840	8
																				56637	56650	13
																				56657	56661	4
																				56682	56697	15
																				56704	56712	8
																				56720	56728	8
																				56735	56740	5
																				56748	56752	4
																				56825	56822	-3
																				56955	56960	5
																				56969	56990	21
																				56998	57013	15
																				57022	57041	19
																				57188	57209	21
																				57215	57230	15
																				57256	57265	9
																				57272	57290	18
																				57301	57316	15
																				58163	58177	14
																				58193	58226	33
																				59345	59352	7
																				59359	59370	11
																				59387	59398	11
																				59406	59415	9
																				59423	59431	8
																				59438	59443	5
																				59518	59533	15
																				59541	59549	8
																				59557	59573	16
																				59581	59588	7
																				59713	59718	5
																				59724	59729	5
																				59737	59760	23
																				60188	60194	6
																				60567	60570	3
																				62117	62124	7
																				62131	62136	5
																				62457	62461	4
																				62688	62700	12
																				62734	62737	3
																				63968	63972	4
																				63977	63983	6
																				63989	63996	7
																				64004	64009	5
																				64159	64165	6
																				64283	64301	18
																				64313	64329	16
																				64337	64355	18
																				64363	64443	80
																				64451	64478	27
																				64486	64508	22
																				64517	64525	8
																				64533	64562	29
																				64574	64598	24
																				65120	65136	16
																				66180	66188	8
																				67077	67080	3
																				67087	67095	8
																				67103	67111	8
																				67134	67150	16
																				67160	67175	15
																				67199	67222	23
																				67229	67241	12
																				67374	67379	5
																				69080	69083	3
																				69091	69094	3
																				69103	69107	4
																				69117	69120	3
																				70099	70106	7
																				70206	70210	4
																				70214	70217	3
																				70310	70325	15
																				72903	72910	7
																				72993	73010	17
																				73021	73044	23
																				73052	73083	31
																				73092	73131	39
																				73143	73160	17
																				73176	73195	19
																				73211	73229	18
																				73246	73264	18
																				86700	86729	29
																				86750	86752	2
																				87382	87388	6
																				87437	87456	19
																				87463	87472	9
																				87479	87491	12
																				87953	87956	3
																				87995	88005	10
																				88013	88021	8
																				88577	88582	5
																				88987	88996	9
																				89135	89158	23
																				89176	89207	31
																				89214	89260	46
																				89268	89299	31
																				89307	89330	23
																				89364	89371	7
																				89379	89400	21
																				90466	90473	7
																				90485	90506	21
																				90521	90526	5
																				90533	90556	23
																				90563	90595	32
																				90603	90610	7
																				90618	90623	5
																				102776	102788	12
																				102808	102812	4
																				103812	103819	7
																				103888	103894	6
																				103901	103916	15
																				103981	104011	30
																				104020	104033	13
																				104052	104061	9
																				104068	104087	19
																				105157	105170	13
																				105177	105188	11
																				105194	105202	8
																				105223	105233	10
																				105354	105361	7
																				105642	105672	30
																				105678	105699	21
																				105708	105714	6
																				105846	105890	44
																				107396	107399	3
																				107643	107660	17
																				107662	107664	2
																				107687	107697	10
																				107708	107712	4
																				107719	107745	26
																				107752	107768	16
																				107775	107797	22
																				107804	107825	21
																				107831	107878	47
																				107925	107958	33
																				107965	108072	107
																				108079	108100	21
																				108166	108183	17
																				108263	108267	4
																				108274	108285	11
																				108292	108310	18
																				109838	109844	6
																				109851	109864	13
																				109878	109923	45
																				109938	109961	23
																				109966	110008	42
																				110015	110045	30
																				112980	112988	8
																				112992	113002	10
																				113017	113025	8
																				113363	113379	16
																				113520	113530	10
																				113809	113824	15
																				114318	114344	26
																				115015	115023	8
																				115041	115057	16
																				115187	115191	4
																				115201	115207	6
[truncated: 1 more columns]

[truncated: 14 more sheets: biarmipes female 3, biarmipes female 4, biarmipes female 5, biarmipes female 6, biarmipes female 7, biarmipes female 8, melanogaster female 1, melanogaster female 2, melanogaster female 3, melanogaster female 4, melanogaster female 5, melanogaster female 6, melanogaster female 7, melanogaster female 8]
